# Supplementary material for: Automated degenerate PCR primer design for high-throughput sequencing improves efficiency of viral sequencing
Source: Virol J. 2012 Nov 6;9:261. doi: 10.1186/1743-422X-9-261 (PMC3548747; doi:10.1186/1743-422X-9-261)
Supplement: Additional file 1 — This tab-separated values text file contains the amplicon name, forward and reverse primer pair sequences, estimated melting temperatures, sequencing success rates, and number of PCR attempts (isolates). The amplicon name includes the virus name and start and stop positions on the template. PCR primer sequences were 5’-tailed with the forward and reverse M13 sequences, TGTAAAACGACGGCCAGT and CAGGAAACAGCTATGACC, respectively. [file 1743-422X-9-261-S1.tsv]

Amplicon name	Forward Primer	Reverse Primer	Forward Primer Tm	Reverse Primer Tm	Forward Primer Success	Reverse Primer Success	# Forward Attempts	# Reverse Attempts
MSL_MAIN_Measles_10032_10821	TGTAAAACGACGGCCAGTTGGTTTCTTCCCTGCACTCG	CAGGAAACAGCTATGACCTTGAACTCAGGGTCATGGAGG	65.07	63.84	90.00%	90.00%	10	10
MSL_MAIN_Measles_10079_10856	TGTAAAACGACGGCCAGTTGCTGGAGCCWCTTTCACTT	CAGGAAACAGCTATGACCCCTTGATCTCCTTTTCTTTCAGGC	58.57	64.88	100.00%	100.00%	10	10
MSL_MAIN_Measles_10589_11374	TGTAAAACGACGGCCAGTTGCCTCTTAGCCTGGAYAGTG	CAGGAAACAGCTATGACCGGGGCAATGAGGRTCACTYA	60.64	57.29	90.00%	90.00%	10	10
MSL_MAIN_Measles_10629_11429	TGTAAAACGACGGCCAGTGGACAAGGCACTTGCTGCTC	CAGGAAACAGCTATGACCTGAAGATTTGRTCATTGGGGA	64.9	59.49	100.00%	100.00%	10	10
MSL_MAIN_Measles_10684_11483	TGTAAAACGACGGCCAGTTTCCTGCGTTACGAYCCTCC	CAGGAAACAGCTATGACCTGATGGTCCACAGCTTCTGACA	61.88	65.64	100.00%	100.00%	10	10
MSL_MAIN_Measles_10992_11783	TGTAAAACGACGGCCAGTGGCACTCCACACTCTRGCTG	CAGGAAACAGCTATGACCTGCTCTTGAGTGATTGGGACA	59	63.3	100.00%	100.00%	10	10
MSL_MAIN_Measles_11014_11810	TGTAAAACGACGGCCAGTTCAGGAGTCCCCAAAGATCTCA	CAGGAAACAGCTATGACCTCTCTGACCARAATACACAYCTTGC	64.71	58.41	100.00%	100.00%	10	10
MSL_MAIN_Measles_11053_11849	TGTAAAACGACGGCCAGTGGGCCAGTCYYAAAAACCYA	CAGGAAACAGCTATGACCCRATATTRCTGCATGCTGCCC	52.61	56.52	100.00%	100.00%	10	10
MSL_MAIN_Measles_11608_12391	TGTAAAACGACGGCCAGTAAGAAAYGGGAAGCTGCYAGA	CAGGAAACAGCTATGACCCCTGTCCATGAGGAATGCMG	54.87	59.04	100.00%	100.00%	10	10
MSL_MAIN_Measles_11644_12427	TGTAAAACGACGGCCAGTTTYGTAATTCTTAGGCAAAGGC	CAGGAAACAGCTATGACCYAGGATYTCATGAGCTGCCCTA	54.89	59.86	100.00%	100.00%	10	10
MSL_MAIN_Measles_11670_12449	TGTAAAACGACGGCCAGTTGAYATTGGCCATCACCTCAA	CAGGAAACAGCTATGACCTTGCCCCTGTGACACTRTGR	62.63	59.21	100.00%	100.00%	10	10
MSL_MAIN_Measles_1210_2006	TGTAAAACGACGGCCAGTGGTDAGRAGRTCAGCTGGAAAGG	CAGGAAACAGCTATGACCGCTGWGARGCATGRTTTGCT	54.62	49.09	100.00%	100.00%	10	10
MSL_MAIN_Measles_12206_12993	TGTAAAACGACGGCCAGTTCCTRGACTGGGCTAGYGACC	CAGGAAACAGCTATGACCTCATCATCACCSKAAGCCCA	54.31	57.79	100.00%	100.00%	10	10
MSL_MAIN_Measles_12240_13040	TGTAAAACGACGGCCAGTTCTYGTATGYGTCCAGAGCATCA	CAGGAAACAGCTATGACCCATTGGCYCTTTGCCTDGC	53.24	55.39	90.00%	90.00%	10	10
MSL_MAIN_Measles_12284_13064	TGTAAAACGACGGCCAGTCTGCAAGGTTTGTCYTRRTCCA	CAGGAAACAGCTATGACCTYACCCTTAGCTCCTCCAGGC	55.9	62.17	100.00%	100.00%	10	10
MSL_MAIN_Measles_1230_1999	TGTAAAACGACGGCCAGTAGGTCAGTTCCACAYTGGCATC	CAGGAAACAGCTATGACCRGCATGRTTTGCTGAGACCC	63.69	58.22	100.00%	100.00%	10	10
MSL_MAIN_Measles_1238_2027	TGTAAAACGACGGCCAGTTCCACAYTGGCATCYGAACTC	CAGGAAACAGCTATGACCCCGCCTTCAGYTGATCCAAT	56.13	61.71	100.00%	100.00%	10	10
MSL_MAIN_Measles_12494_13160	TGTAAAACGACGGCCAGTGAGCCAGCATGARRAARGGG	CAGGAAACAGCTATGACCTYGCCACTCKGACAAGGGAK	56.25	51.56	10.00%	100.00%	10	10
MSL_MAIN_Measles_12571_13355	TGTAAAACGACGGCCAGTGCAGGGATGGTGCTATTGACA	CAGGAAACAGCTATGACCTCGGGATCACGCAACAATCT	64.71	65.34	100.00%	100.00%	10	10
MSL_MAIN_Measles_12618_13393	TGTAAAACGACGGCCAGTYAARGAGTCATGYTCAGTGCAGC	CAGGAAACAGCTATGACCTAGCTTGCGRGAGCTGGGTA	55.59	59.78	80.00%	80.00%	10	10
MSL_MAIN_Measles_1261_2028	TGTAAAACGACGGCCAGTTATCACDGCCGARGATGCAA	CAGGAAACAGCTATGACCACCGCCTTCAGYTGATCCA	54.43	60.91	80.00%	80.00%	10	10
MSL_MAIN_Measles_1282_2055	TGTAAAACGACGGCCAGTGCTTGTYTCAGAGATTGC	CAGGAAACAGCTATGACCAGRTCCCTGRCCGCRGAT	48.58	46.4	100.00%	100.00%	10	10
MSL_MAIN_Measles_13000_13783	TGTAAAACGACGGCCAGTTGGAACGAAGCCTGGTTGYT	CAGGAAACAGCTATGACCYGADGACAACAGCTCACCCA	62.38	55.7	100.00%	100.00%	10	10
MSL_MAIN_Measles_13167_13967	TGTAAAACGACGGCCAGTCACAATCTCCAAYGACAATCTCTCA	CAGGAAACAGCTATGACCCRAGGTAGGTCATATAGCATGTGT	61.15	54.41	100.00%	100.00%	10	10
MSL_MAIN_Measles_13233_14028	TGTAAAACGACGGCCAGTCCARCAARGAATGCTYCTAGGG	CAGGAAACAGCTATGACCTCCTCRTCGCTTTCRCACAR	52.46	51.24	100.00%	100.00%	10	10
MSL_MAIN_Measles_13612_14406	TGTAAAACGACGGCCAGTTCAGCTCTMATAGGRGATGACGA	CAGGAAACAGCTATGACCTCATCGTGTGGRGGTCTGAA	54.77	58.53	90.00%	90.00%	10	10
MSL_MAIN_Measles_13799_14598	TGTAAAACGACGGCCAGTGCAAAGGRGTGTTTAARGTGCTT	CAGGAAACAGCTATGACCCCCAAGAACAAGCCGTCYTC	54.99	61.33	100.00%	100.00%	10	10
MSL_MAIN_Measles_13877_14677	TGTAAAACGACGGCCAGTTAGAGCCTATCCAYGGTCCT	CAGGAAACAGCTATGACCGGAAACCCCACTATTRTAGAAGCA	54.04	60.78	100.00%	100.00%	10	10
MSL_MAIN_Measles_14169_14962	TGTAAAACGACGGCCAGTGGMAGAGGCTAKGYTATCTCCAGC	CAGGAAACAGCTATGACCTTTGCCMARGAGYAGAGCCA	54.41	49.99	100.00%	100.00%	10	10
MSL_MAIN_Measles_14197_14994	TGTAAAACGACGGCCAGTTCTTCGTGGAACATAAATCCAA	CAGGAAACAGCTATGACCGGCATAAGCTTRATCACYAGTATTG	60.79	54.21	100.00%	100.00%	10	10
MSL_MAIN_Measles_14226_15016	TGTAAAACGACGGCCAGTAGACCATTACTCATGCTCYCTGACY	CAGGAAACAGCTATGACCCTGAACAAARTCCCCGCTGA	57.42	63.55	90.00%	90.00%	10	10
MSL_MAIN_Measles_14766_15563	TGTAAAACGACGGCCAGTCAARGTGCTCTTTAACGGGAGG	CAGGAAACAGCTATGACCAAAGAAGAATRTGCCCCCARA	61.64	58.01	100.00%	100.00%	10	10
MSL_MAIN_Measles_14789_15589	TGTAAAACGACGGCCAGTCYGAAGTYACRTGGGTAGGCA	CAGGAAACAGCTATGACCATTWATCAACTTTYTGTTCC	47.89	42.5	100.00%	100.00%	10	10
MSL_MAIN_Measles_14856_15622	TGTAAAACGACGGCCAGTTGTGGGRTTTATCCAYTCHG	CAGGAAACAGCTATGACCYAGATARCCGGACTTRAGATTC	45.19	47.69	80.00%	80.00%	10	10
MSL_MAIN_Measles_1485_2278	TGTAAAACGACGGCCAGTGTGATGCRAGAGCYGCCCAT	CAGGAAACAGCTATGACCGTTCGCCAAKATCCACATCG	56.33	62.65	90.00%	90.00%	10	10
MSL_MAIN_Measles_15114_15776	TGTAAAACGACGGCCAGTWGAYCTCAARGCTAACCGGC	CAGGAAACAGCTATGACCTCAGRGCRCTGTATCCGACT	53.03	48.45	100.00%	100.00%	10	10
MSL_MAIN_Measles_15176_15819	TGTAAAACGACGGCCAGTCTGTGMGGACYTCACCTGGA	CAGGAAACAGCTATGACCRGGGYAGGATTAGGGTTCCG	53.27	58.78	100.00%	100.00%	10	10
MSL_MAIN_Measles_15324_15895	TGTAAAACGACGGCCAGTYTGYGGGYTGGCAATTAACG	CAGGAAACAGCTATGACCCCAGACAAAGCTGGGAATAGAA	54.93	61.92	100.00%	100.00%	10	10
MSL_MAIN_Measles_1826_2602	TGTAAAACGACGGCCAGTCCATGTCAAAAACGGRCTGG	CAGGAAACAGCTATGACCCTGGCCCTRATGGTTCCRAG	60.02	57.31	40.00%	50.00%	10	10
MSL_MAIN_Measles_1861_2635	TGTAAAACGACGGCCAGTTCAARGCCGAGCCCATCR	CAGGAAACAGCTATGACCTCACAMACTCGGGGACATTYC	59.86	57.19	90.00%	70.00%	10	10
MSL_MAIN_Measles_1_780	TGTAAAACGACGGCCAGTACCAAACAAAGTTGGGTAAG	CAGGAAACAGCTATGACCCRGCAATYCTRTTCCTCACCA	55.72	49.14	90.00%	90.00%	10	10
MSL_MAIN_Measles_2106_2906	TGTAAAACGACGGCCAGTCAGGCATCAAGCACTGGGTT	CAGGAAACAGCTATGACCAGGTGTCCTTCCAGGGTRGA	64.98	58.94	100.00%	100.00%	10	10
MSL_MAIN_Measles_2431_3205	TGTAAAACGACGGCCAGTCTCTCAATGTTCCTCCGCCY	CAGGAAACAGCTATGACCTGGAGCGGATTACACTGCGT	62.26	65.46	10.00%	100.00%	10	10
MSL_MAIN_Measles_2469_3242	TGTAAAACGACGGCCAGTAGCRCTTCCGRRACACCCAT	CAGGAAACAGCTATGACCCGCTTYCGATCCTCMTCTAGC	53.73	56.07	10.00%	100.00%	10	10
MSL_MAIN_Measles_2726_3509	TGTAAAACGACGGCCAGTTGATGATGAGCTGTTYTCYGATG	CAGGAAACAGCTATGACCGGTRGGTTGTATCGGAGCGA	54.19	60.59	100.00%	100.00%	10	10
MSL_MAIN_Measles_3033_3833	TGTAAAACGACGGCCAGTCTCAAGAARCCCGTTGCCAG	CAGGAAACAGCTATGACCCCCTGTTGTTAGGACCTTTCTCC	62.5	63.61	100.00%	100.00%	10	10
MSL_MAIN_Measles_3053_3819	TGTAAAACGACGGCCAGTCCGACAAMYCCARGGAATGA	CAGGAAACAGCTATGACCCCTTTCTCCAAGGTKTGAGGAGR	55.17	60.31	100.00%	100.00%	10	10
MSL_MAIN_Measles_3076_3861	TGTAAAACGACGGCCAGTATGGACGGACCAGTTCCAGA	CAGGAAACAGCTATGACCTGCAYACTTGGTTTGCRTTGA	64.37	57.74	100.00%	100.00%	10	10
MSL_MAIN_Measles_3081_3852	TGTAAAACGACGGCCAGTCGGACCAGTTCCAGAGGACA	CAGGAAACAGCTATGACCGGTTTGCRTTGAAGACACTCCC	65.13	61.56	100.00%	100.00%	10	10
MSL_MAIN_Measles_3104_3904	TGTAAAACGACGGCCAGTGCTGAAGGAATTYCARCTAAARCC	CAGGAAACAGCTATGACCCGRAACCTCTGCGGGKTRTC	52.78	56.94	100.00%	100.00%	10	10
MSL_MAIN_Measles_3656_4437	TGTAAAACGACGGCCAGTGGGTYCYTGCCYTTAGGTGTT	CAGGAAACAGCTATGACCCYTTGAAYAGTCCTTGGTCATCA	51.15	56.47	100.00%	100.00%	10	10
MSL_MAIN_Measles_3681_4460	TGTAAAACGACGGCCAGTGATCYACAGCAAARCCCGAR	CAGGAAACAGCTATGACCGCKGRGCACTRCGGTCTACA	53.05	46.82	100.00%	100.00%	10	10
MSL_MAIN_Measles_3741_4505	TGTAAAACGACGGCCAGTGACGYACAGCAGGGCTCAAT	CAGGAAACAGCTATGACCCGGGCYTTCTGGYTRTCATT	60.95	54.16	80.00%	80.00%	10	10
MSL_MAIN_Measles_4066_4858	TGTAAAACGACGGCCAGTGCARCTYCCTGAGGCAACAT	CAGGAAACAGCTATGACCCCGRGGRGRGAGGATCTGTC	55.31	48.37	100.00%	80.00%	10	10
MSL_MAIN_Measles_4163_4895	TGTAAAACGACGGCCAGTAAGATGGGCCTGGTTTTTGC	CAGGAAACAGCTATGACCTGTGTRTGTTCCTTGGCCCT	64.8	61.69	90.00%	70.00%	10	10
MSL_MAIN_Measles_4235_4952	TGTAAAACGACGGCCAGTAGCAAGACYCTCCAYGCACA	CAGGAAACAGCTATGACCCTKGTTKTCGGGGGKTGGG	53.45	56.21	80.00%	40.00%	10	10
MSL_MAIN_Measles_4235_4952	TGTAAAACGACGGCCAGTAGCAAGACYCTCCAYGCACA	CAGGAAACAGCTATGACCCTKGTTKTCGGGGGKTGGG	53.45	56.21	80.00%	30.00%	10	10
MSL_MAIN_Measles_5003_5803	TGTAAAACGACGGCCAGTYACCRACCCCCGAMCAGAC	CAGGAAACAGCTATGACCCCYGCAAATCTCTTGTGTCTCC	54.26	58.78	100.00%	100.00%	10	10
MSL_MAIN_Measles_5034_5760	TGTAAAACGACGGCCAGTCAYCGRYAATCCAAGACG	CAGGAAACAGCTATGACCCYGGTCTTATRTTYTGGGTCA	45.34	44.98	100.00%	100.00%	10	10
MSL_MAIN_Measles_5074_5870	TGTAAAACGACGGCCAGTSCCCCMAGGGGCYGACAG	CAGGAAACAGCTATGACCAAGYGCAATGCCRGCTGTTA	54.35	52.18	100.00%	100.00%	10	10
MSL_MAIN_Measles_5599_6371	TGTAAAACGACGGCCAGTTCGYTCCAGCCAYCAMTCAT	CAGGAAACAGCTATGACCGTACGAGACCCCCTCWAGCC	55.25	60.58	100.00%	100.00%	10	10
MSL_MAIN_Measles_5650_6432	TGTAAAACGACGGCCAGTCCTCAAYAACTGCACRAGGGY	CAGGAAACAGCTATGACCGGTACCCTTGGGTTGCWACAT	54.04	60.59	100.00%	100.00%	10	10
MSL_MAIN_Measles_5707_6507	TGTAAAACGACGGCCAGTYYTGGAACCAATTAGAGATGCAC	CAGGAAACAGCTATGACCGGTACARGGCATTTTGGCYG	59.11	55.03	100.00%	100.00%	10	10
MSL_MAIN_Measles_59_859	TGTAAAACGACGGCCAGTTTCAAGATCCTAYTATCAGGGACA	CAGGAAACAGCTATGACCGCAATCCTRGGTTTGTTYCCR	58.7	52.22	100.00%	100.00%	10	10
MSL_MAIN_Measles_6214_6973	TGTAAAACGACGGCCAGTTGGAGGTGATTTACTGGGCA	CAGGAAACAGCTATGACCCCAAGACACACTGCAATCAGGA	62.9	64.98	100.00%	100.00%	10	10
MSL_MAIN_Measles_6229_7017	TGTAAAACGACGGCCAGTGGGCATCTTAGAGAGCRGAGG	CAGGAAACAGCTATGACCGCCCCCTGCAGCAACATA	58.05	64.7	100.00%	100.00%	10	10
MSL_MAIN_Measles_623_1423	TGTAAAACGACGGCCAGTCARATYTGGGTCTTGCTYG	CAGGAAACAGCTATGACCCTYCTRTCTTCCTTGSCCCC	42.79	47.35	100.00%	100.00%	10	10
MSL_MAIN_Measles_6253_7045	TGTAAAACGACGGCCAGTAARGGCYCGGATAACTCACG	CAGGAAACAGCTATGACCCCAACYTGTYCTCCCTTYTTG	54.74	49.12	100.00%	100.00%	10	10
MSL_MAIN_Measles_6274_7069	TGTAAAACGACGGCCAGTCGACACAGAGTCCTACTTCATTGTM	CAGGAAACAGCTATGACCGGCTTTAGGCCTGGTCTTGA	61.07	63.02	100.00%	100.00%	10	10
MSL_MAIN_Measles_663_1455	TGTAAAACGACGGCCAGTACACKGCAGCTGAYTCGGAG	CAGGAAACAGCTATGACCTCTCCCTGGYTTCYCCYCG	56.69	51.08	100.00%	100.00%	10	10
MSL_MAIN_Measles_6818_7600	TGTAAAACGACGGCCAGTTTGGAGARGTTRGACGTAGGGA	CAGGAAACAGCTATGACCTCTGAGGTGTYCTCAGGCCC	55.41	60.95	100.00%	100.00%	10	10
MSL_MAIN_Measles_6867_7661	TGTAAAACGACGGCCAGTTGGAGGATGCCAAGGAAYTG	CAGGAAACAGCTATGACCTCCCTATCCGGATTRAGGAATTTR	63.4	61.27	100.00%	100.00%	10	10
MSL_MAIN_Measles_6911_7710	TGTAAAACGACGGCCAGTAGGRGTATGAAAGGTTTRTCGAGC	CAGGAAACAGCTATGACCGATTCTCTCTGGCGGGTTGA	57.43	64.1	100.00%	100.00%	10	10
MSL_MAIN_Measles_705_1502	TGTAAAACGACGGCCAGTCCCAACAAAGAAGGGTWGTYG	CAGGAAACAGCTATGACCGGCRGCTCTYGCATCACTTG	54.08	54.31	100.00%	100.00%	10	10
MSL_MAIN_Measles_7428_8211	TGTAAAACGACGGCCAGTCTRGCCATYGCAGGCATYAG	CAGGAAACAGCTATGACCTGAYCCCTGATAGGGAAYYGTG	51.29	55.02	100.00%	100.00%	10	10
MSL_MAIN_Measles_7480_8268	TGTAAAACGACGGCCAGTTCCATAARAGCCTCAGCACCA	CAGGAAACAGCTATGACCGTCGGTTGGGGATTTCCAGA	61.9	65.8	100.00%	100.00%	10	10
MSL_MAIN_Measles_7526_8325	TGTAAAACGACGGCCAGTGCATCAGGTCAAGGAYGTGY	CAGGAAACAGCTATGACCGAGGTARAGCCYRTCTATCACTGG	55.07	54.16	100.00%	100.00%	10	10
MSL_MAIN_Measles_7795_8574	TGTAAAACGACGGCCAGTRRRCAACCAATCAGTTCCTAGCTG	CAGGAAACAGCTATGACCCAATGGMCCGAATCCYGAAG	58.91	54.41	100.00%	100.00%	10	10
MSL_MAIN_Measles_7823_8596	TGTAAAACGACGGCCAGTWAAGGGRAACTGCTCAGGGC	CAGGAAACAGCTATGACCCCATCCCTGAACCGTGWGT	59.87	59.35	100.00%	100.00%	10	10
MSL_MAIN_Measles_7864_8645	TGTAAAACGACGGCCAGTTCTCAAACATGTCGYTGTCYCTG	CAGGAAACAGCTATGACCGGCGGGATAKTCAGCCAATA	56.03	62.03	100.00%	100.00%	10	10
MSL_MAIN_Measles_8367_9139	TGTAAAACGACGGCCAGTGCTGTYCCGACRACACGRAC	CAGGAAACAGCTATGACCTTCACTRGCWGCCCTATCYG	49.1	44.48	100.00%	100.00%	10	10
MSL_MAIN_Measles_8443_9230	TGTAAAACGACGGCCAGTAAGCACTCTGYGARAATCCCG	CAGGAAACAGCTATGACCGRAACCRCTTGGACCCTACG	56.1	52.85	100.00%	100.00%	10	10
MSL_MAIN_Measles_8485_9257	TGTAAAACGACGGCCAGTRCAGGATTCCTTCATACGGGG	CAGGAAACAGCTATGACCGGTTGACAGAYAGCGAGTCCA	62.98	61.58	100.00%	100.00%	10	10
MSL_MAIN_Measles_86_883	TGTAAAACGACGGCCAGTGCAGGATTAGRGWHATCCG	CAGGAAACAGCTATGACCGTRTCAATGTCACATATCATTTC	45.38	51.65	100.00%	100.00%	10	10
MSL_MAIN_Measles_8975_9742	TGTAAAACGACGGCCAGTGGAATGCTTCACATGGGAYMA	CAGGAAACAGCTATGACCAAACCAAAACAGAAAGGGYTCAA	59.48	60.44	100.00%	100.00%	10	10
MSL_MAIN_Measles_9065_9845	TGTAAAACGACGGCCAGTGATGGTGGGCATGGRAGTYA	CAGGAAACAGCTATGACCRCARCTCAACTGAACTACCAGTGAA	56.94	57.54	100.00%	100.00%	10	10
MSL_MAIN_Measles_9087_9869	TGTAAAACGACGGCCAGTTGCACAGTCRMYCGGGAAG	CAGGAAACAGCTATGACCTRGCAACAAGRTCACGAGARA	54.35	48.35	100.00%	100.00%	10	10
MSL_MAIN_Measles_9373_10159	TGTAAAACGACGGCCAGTCAGAACATCAAGCACCGCCT	CAGGAAACAGCTATGACCGCAGTGGTTAAGGAAAGCACCTC	65.11	64.72	100.00%	100.00%	10	10
MSL_MAIN_Measles_9439_10217	TGTAAAACGACGGCCAGTGGGAATGTCATCAAGTCYAA	CAGGAAACAGCTATGACCGATAAGTAYCTTCATCAGAAAAY	52.22	46.36	80.00%	80.00%	10	10
MSL_MAIN_Measles_9460_10251	TGTAAAACGACGGCCAGTCTTAGRAGTTAYCCGGCCCA	CAGGAAACAGCTATGACCATGAAAATGTAATCTARRGCWTCA	54.51	47.7	100.00%	100.00%	10	10
MSL_MAIN_Measles_9967_10765	TGTAAAACGACGGCCAGTATGACYATTGATGCTAGGTATRCWG	CAGGAAACAGCTATGACCTGGGTCAAAGCTMGAATCAY	47.54	54.16	60.00%	70.00%	10	10
MMP_MAIN_MMPT01_10101_10745	TGTAAAACGACGGCCAGTRGAGATAAAGGCTACAGGTCGYA	CAGGAAACAGCTATGACCTGTTTGCCTCAGTTGCRGAYA	61.46	64.84	87.50%	75.00%	8	8
MMP_MAIN_MMPT01_10139_10788	TGTAAAACGACGGCCAGTCAAAGAGAATGAGRTCGTGCCA	CAGGAAACAGCTATGACCGCAATTGCTTGGTTRTCRCC	65.04	63.5	62.50%	62.50%	8	8
MMP_MAIN_MMPT01_1013_1656	TGTAAAACGACGGCCAGTCCGGTGAACTCACYAARCTC	CAGGAAACAGCTATGACCCCGAYGCGATTGATCTGATG	60.5	65.25	100.00%	100.00%	8	8
MMP_MAIN_MMPT01_10178_10825	TGTAAAACGACGGCCAGTTGTTRGCCAATCAYGCAGGT	CAGGAAACAGCTATGACCGGWATGACTGAGCGARCGYA	64.63	63.36	100.00%	100.00%	8	8
MMP_MAIN_MMPT01_1036_1677	TGTAAAACGACGGCCAGTTCCYTGATGATGTTATATCGAGR	CAGGAAACAGCTATGACCAAATCTTGGTKTTCCAKCCC	59.63	60.9	50.00%	75.00%	8	8
MMP_MAIN_MMPT01_10576_11218	TGTAAAACGACGGCCAGTGGTGATCCCTTCAATCCYCC	CAGGAAACAGCTATGACCVAGATAAGCATTAGTRATGTCCTGA	64.2	58.82	100.00%	100.00%	8	8
MMP_MAIN_MMPT01_10608_11245	TGTAAAACGACGGCCAGTYCAACTTGACCTTGATACMGCHC	CAGGAAACAGCTATGACCCAATCTTGAGATAAGTATTGGATGR	64.25	58.63	75.00%	75.00%	8	8
MMP_MAIN_MMPT01_10661_11276	TGTAAAACGACGGCCAGTGTGGMGGAATCGAGGGYTTA	CAGGAAACAGCTATGACCTTARGCCCCCYAATTGAGATG	64.26	63.04	87.50%	87.50%	8	8
MMP_MAIN_MMPT01_11015_11665	TGTAAAACGACGGCCAGTGCTTAACAGCTGAYATACTRGGGGA	CAGGAAACAGCTATGACCRCCGCAACTAGACTGRGCAA	64.08	63.73	100.00%	100.00%	8	8
MMP_MAIN_MMPT01_11044_11694	TGTAAAACGACGGCCAGTTCACAAGCATCATGYTCCAA	CAGGAAACAGCTATGACCTCMAAGTAACCTTGRATCTGTTTT	61.57	59.54	87.50%	100.00%	8	8
MMP_MAIN_MMPT01_11091_11740	TGTAAAACGACGGCCAGTTGAGAATGGRGTYGAGAAAGATTTG	CAGGAAACAGCTATGACCCARTGGYCTYACCTCCAGTGAA	64.99	64.45	75.00%	75.00%	8	8
MMP_MAIN_MMPT01_11406_12052	TGTAAAACGACGGCCAGTGAGGCCWGGAAARGGYAAG	CAGGAAACAGCTATGACCCCCCTTRGGKAGGAAAAACC	61.85	62.66	62.50%	75.00%	8	8
MMP_MAIN_MMPT01_11426_12076	TGTAAAACGACGGCCAGTGGAGCACTCTGGCAGCTGAT	CAGGAAACAGCTATGACCYGCCGGATCATYATCTARCCTT	64.54	64.56	100.00%	100.00%	8	8
MMP_MAIN_MMPT01_11463_12101	TGTAAAACGACGGCCAGTAGATTATTTAGTYCCTTCAACAACT	CAGGAAACAGCTATGACCAAGGYACTCTGATGGGTGGG	56.22	63.22	87.50%	87.50%	8	8
MMP_MAIN_MMPT01_1184_1822	TGTAAAACGACGGCCAGTTGCGAAATTACACTTATGCACGA	CAGGAAACAGCTATGACCTGRGGKTAGTTTGATCATRTCAGTG	63.96	63.13	75.00%	71.43%	8	7
MMP_MAIN_MMPT01_11882_12505	TGTAAAACGACGGCCAGTCCCTYAGAAAAYTATCCTGGGCA	CAGGAAACAGCTATGACCTGTCTCAATTARRGCAAGGCCA	65.29	64.86	100.00%	100.00%	8	8
MMP_MAIN_MMPT01_11912_12535	TGTAAAACGACGGCCAGTTBAAYGGACGTCCCATCGAG	CAGGAAACAGCTATGACCRACGGAGAAGTTGATTGGAGGA	65.87	63.84	100.00%	100.00%	8	8
MMP_MAIN_MMPT01_11937_12576	TGTAAAACGACGGCCAGTAGAAACACCTGATCCYATTGA	CAGGAAACAGCTATGACCCAGCAAGATGAGCCTGTRTGC	58.06	64.14	87.50%	87.50%	8	8
MMP_MAIN_MMPT01_1209_1855	TGTAAAACGACGGCCAGTTTTCYTAAAYGGTTATTATTTCC	CAGGAAACAGCTATGACCGCTRTGGCTRGATTGTYCT	54.97	56.85	75.00%	75.00%	8	8
MMP_MAIN_MMPT01_12326_12955	TGTAAAACGACGGCCAGTTCCACAGATTGGATGATGGY	CAGGAAACAGCTATGACCYGAAAGTTCYAATAAYAATGCC	61.84	57.16	12.50%	12.50%	8	8
MMP_MAIN_MMPT01_12359_12995	TGTAAAACGACGGCCAGTAATTTACCCCDGCAAGCTCC	CAGGAAACAGCTATGACCTTCCTTGKATGCCTTGAATYCTT	63.12	63.41	87.50%	87.50%	8	8
MMP_MAIN_MMPT01_12415_13052	TGTAAAACGACGGCCAGTTGTCAARTTCTTGAGATCGATGA	CAGGAAACAGCTATGACCTGCCYGTTATRGCCATTCCT	61.18	63.49	100.00%	100.00%	8	8
MMP_MAIN_MMPT01_12679_13326	TGTAAAACGACGGCCAGTAGTTTGYTRGARATGGAAAAA	CAGGAAACAGCTATGACCTAATTGGCCCAGATGATTGC	56.3	62.22	75.00%	75.00%	8	8
MMP_MAIN_MMPT01_12720_13354	TGTAAAACGACGGCCAGTAACCAGAATTGGTGGTTTAG	CAGGAAACAGCTATGACCCATACCTTTAACCTTYGGAGGA	55.64	59.69	87.50%	75.00%	8	8
MMP_MAIN_MMPT01_13149_13778	TGTAAAACGACGGCCAGTCACAAAATTGAGCATAGAYGCAG	CAGGAAACAGCTATGACCTGAGAACRTGATGRAGKGGGG	62.21	66.38	75.00%	75.00%	8	8
MMP_MAIN_MMPT01_13173_13807	TGTAAAACGACGGCCAGTRATGTGGGGAACYAAGCAGG	CAGGAAACAGCTATGACCCCATGADGTGGATGAYAAACC	63.42	61.01	75.00%	75.00%	8	8
MMP_MAIN_MMPT01_13623_14244	TGTAAAACGACGGCCAGTTTCATCCGAATCAGCATCYC	CAGGAAACAGCTATGACCGCRTGWACTTGRGCTCTCTCC	62.47	62.75	87.50%	87.50%	8	8
MMP_MAIN_MMPT01_13651_14294	TGTAAAACGACGGCCAGTTTYGATTTCATCCTCAACTTGGAA	CAGGAAACAGCTATGACCTCAAGATTAGTAAGCCRCCTGGY	64.26	63.76	75.00%	75.00%	8	8
MMP_MAIN_MMPT01_13959_14574	TGTAAAACGACGGCCAGTTGGTGAGAATCCYCCYCAAC	CAGGAAACAGCTATGACCCRRTCCTGTATAATCTGYCCTT	63.61	58	12.50%	12.50%	8	8
MMP_MAIN_MMPT01_13988_14638	TGTAAAACGACGGCCAGTCCCCTTTRCCCACYCAGTTT	CAGGAAACAGCTATGACCRAGGATAATRTTGTTGTCTGCCA	64.16	60.79	75.00%	75.00%	8	8
MMP_MAIN_MMPT01_14419_15057	TGTAAAACGACGGCCAGTGCYACATTRGCWGTTGATCC	CAGGAAACAGCTATGACCTCTCCCATTAGATGRTTGAATGTYG	59.62	64.59	75.00%	62.50%	8	8
MMP_MAIN_MMPT01_14463_15090	TGTAAAACGACGGCCAGTTCTGAATAGGGCDCGYACY	CAGGAAACAGCTATGACCTGATARGMTCGRTTTAACAA	60.58	53.68	0.00%	0.00%	8	8
MMP_MAIN_MMPT01_14760_15342	TGTAAAACGACGGCCAGTCCTAAARGGCCAAKCATCAGA	CAGGAAACAGCTATGACCTYMTRGATTTAATACTGATGTGGTT	62.78	57.1	62.50%	62.50%	8	8
MMP_MAIN_MMPT01_14808_15385	TGTAAAACGACGGCCAGTCAAYGTAGGTCCYCTCGGRAA	CAGGAAACAGCTATGACCGACCAAGGGGAGAAAGTARAATCA	64.79	63.1	87.50%	87.50%	8	8
MMP_MAIN_MMPT01_1636_2278	TGTAAAACGACGGCCAGTCATCAGATCAATCGCRTCGG	CAGGAAACAGCTATGACCTTGTGCRAAAAGGGGCTCAG	65.25	66.03	37.50%	37.50%	8	8
MMP_MAIN_MMPT01_1702_2346	TGTAAAACGACGGCCAGTYCYCAACAAGATGCAAGGGG	CAGGAAACAGCTATGACCCGRTATGAACCTGTTGGTTGGA	65.54	64.43	75.00%	62.50%	8	8
MMP_MAIN_MMPT01_19_623	TGTAAAACGACGGCCAGTTGGGATRTYGRTAGAACAAA	CAGGAAACAGCTATGACCTCTCATCACATGGCTGYCCT	56.27	63.23	37.50%	37.50%	8	8
MMP_MAIN_MMPT01_2109_2739	TGTAAAACGACGGCCAGTTGCACCWGTACTCATTGGCA	CAGGAAACAGCTATGACCCATTCTTTATTTGGGTCACCATGC	62.84	64.86	75.00%	50.00%	8	8
MMP_MAIN_MMPT01_2180_2825	TGTAAAACGACGGCCAGTAGWCAAAGGGCAGARGCTCA	CAGGAAACAGCTATGACCCCCTGTCGGRTTTCCAGGAT	62.73	65.91	12.50%	25.00%	8	8
MMP_MAIN_MMPT01_2411_3060	TGTAAAACGACGGCCAGTCCTCAACGCCRGTRACAGAA	CAGGAAACAGCTATGACCTTTGAGGRTTRGCCACACARTC	64.36	64.22	100.00%	100.00%	8	8
MMP_MAIN_MMPT01_2456_3094	TGTAAAACGACGGCCAGTSCYCAAGGCCAGAYAATCCA	CAGGAAACAGCTATGACCGCYYTTGCCAATCGTTGCT	65.33	64.44	100.00%	85.71%	8	7
MMP_MAIN_MMPT01_2489_3117	TGTAAAACGACGGCCAGTGACGRGAATGGAGCCTYAGC	CAGGAAACAGCTATGACCCRTTCAGRGCATCCTCGGTR	64.24	65.15	87.50%	75.00%	8	8
MMP_MAIN_MMPT01_2878_3516	TGTAAAACGACGGCCAGTTGGACCAGGAGATGTGTCRTTC	CAGGAAACAGCTATGACCCAGGAGTYACCTTYTGTKGTGATGA	64.94	65.51	100.00%	100.00%	8	8
MMP_MAIN_MMPT01_2901_3546	TGTAAAACGACGGCCAGTGCTCCRGTGAARAACCCACA	CAGGAAACAGCTATGACCCRCCRAAGGACAGCATGCAC	64.86	67.69	62.50%	62.50%	8	8
MMP_MAIN_MMPT01_2966_3615	TGTAAAACGACGGCCAGTGCAAAGCAGMCAAAAYCCCA	CAGGAAACAGCTATGACCTCCGAACCCTRATRTCTGTCTGR	65.8	65.25	87.50%	75.00%	8	8
MMP_MAIN_MMPT01_3314_3964	TGTAAAACGACGGCCAGTTCTCAAAGACTAAATGCMTTCCC	CAGGAAACAGCTATGACCGCAATGCACCCTTCTCCWTC	61.54	63.93	100.00%	100.00%	8	8
MMP_MAIN_MMPT01_3350_4000	TGTAAAACGACGGCCAGTCAAGAAGGCAAAGGACGACTYC	CAGGAAACAGCTATGACCCCTTTGCAYAGATTACAYAGGTGG	64.82	63.19	100.00%	100.00%	8	8
MMP_MAIN_MMPT01_3458_4096	TGTAAAACGACGGCCAGTGCCACTCCAGAAACATCCGA	CAGGAAACAGCTATGACCGTTGGTCCCCACATRTCYCC	64.98	64.47	100.00%	87.50%	8	8
MMP_MAIN_MMPT01_3701_4349	TGTAAAACGACGGCCAGTCTGATTCARGCCAGCTCCG	CAGGAAACAGCTATGACCRGATACTCCYTTGTAGTTGGCYG	64.7	62.25	100.00%	100.00%	8	8
MMP_MAIN_MMPT01_3737_4386	TGTAAAACGACGGCCAGTCCAGCRAARTTGATTGCAGGA	CAGGAAACAGCTATGACCGGTTDCTCATTGAGGCAGACTTC	65.9	63.1	12.50%	25.00%	8	8
MMP_MAIN_MMPT01_3768_4418	TGTAAAACGACGGCCAGTTCTACTGTGTYACATTYYTATC	CAGGAAACAGCTATGACCAGGCATCAGKGRRAATAGA	49.98	55.97	0.00%	0.00%	8	8
MMP_MAIN_MMPT01_40_687	TGTAAAACGACGGCCAGTAGTGTAAGAAACAGTAAGCC	CAGGAAACAGCTATGACCCATTTACAGACCATYACCCA	50.24	56.6	62.50%	62.50%	8	8
MMP_MAIN_MMPT01_4168_4801	TGTAAAACGACGGCCAGTCCACCCMATCCACCAATCAT	CAGGAAACAGCTATGACCTTTCTGCAATTGGAAGRAGCAA	65.33	64.4	62.50%	75.00%	8	8
MMP_MAIN_MMPT01_4193_4841	TGTAAAACGACGGCCAGTTCGTTGGCGAAGACCCTATG	CAGGAAACAGCTATGACCCGTCTTGACCCARRTGAGGG	64.79	64.97	100.00%	100.00%	8	8
MMP_MAIN_MMPT01_4226_4871	TGTAAAACGACGGCCAGTGAAATCAAGGCTGCCAGTGC	CAGGAAACAGCTATGACCCCAATRGCAATRCCAGCAAA	64.61	63.28	87.50%	87.50%	8	8
MMP_MAIN_MMPT01_4636_5251	TGTAAAACGACGGCCAGTTCAAGCAACARGTCAGGCAA	CAGGAAACAGCTATGACCCCACTGCAGGYGTCATACTTCC	63.26	65.45	0.00%	100.00%	8	8
MMP_MAIN_MMPT01_4677_5315	TGTAAAACGACGGCCAGTTCAAGCTCCTACRTAGTRGTCAAGC	CAGGAAACAGCTATGACCCCCTCCATTAGACCGGCACT	62.97	64.95	75.00%	62.50%	8	8
MMP_MAIN_MMPT01_4707_5352	TGTAAAACGACGGCCAGTCCGAATATCCAACCCAYTGA	CAGGAAACAGCTATGACCCATCTGCATCTCATCTAGCAGAACA	62.05	64.27	100.00%	87.50%	8	8
MMP_MAIN_MMPT01_4999_5649	TGTAAAACGACGGCCAGTTCGAAGTGAARGAAGGCACYC	CAGGAAACAGCTATGACCTCGCCTCATATARCTCCCTGC	64.19	63.98	100.00%	100.00%	8	8
MMP_MAIN_MMPT01_5034_5675	TGTAAAACGACGGCCAGTGCGGTRCAAGCAATMCAAGA	CAGGAAACAGCTATGACCACAATTGTTCCATCCAGYG	63.11	58.34	0.00%	0.00%	8	8
MMP_MAIN_MMPT01_5055_5702	TGTAAAACGACGGCCAGTCAYATCAATACTATTATGARCAC	CAGGAAACAGCTATGACCAGACAYGTTAGACTYCGRCA	50.42	57.31	75.00%	75.00%	8	8
MMP_MAIN_MMPT01_525_1164	TGTAAAACGACGGCCAGTTGCTGCYTATGCYTTGCTTG	CAGGAAACAGCTATGACCCCGACTCCCATRGCATAACTG	63.92	63.6	100.00%	100.00%	8	8
MMP_MAIN_MMPT01_5438_6073	TGTAAAACGACGGCCAGTTCARGAATCCATAATYCAATTRCCA	CAGGAAACAGCTATGACCTGTAAGCCCAGCAGCAAAAYA	64.29	63.72	100.00%	100.00%	8	8
MMP_MAIN_MMPT01_546_1191	TGTAAAACGACGGCCAGTAGAYGACCTCCCTCCAACCA	CAGGAAACAGCTATGACCTTTCGCATTTGRACATCYAGGA	64.55	64.63	75.00%	100.00%	8	8
MMP_MAIN_MMPT01_5472_6100	TGTAAAACGACGGCCAGTTTGGAGATCGGGAAYGAACA	CAGGAAACAGCTATGACCTGATTCTTCTGATTTCTTTRGTYGC	64.09	62.74	87.50%	87.50%	8	8
MMP_MAIN_MMPT01_5493_6142	TGTAAAACGACGGCCAGTTGGMGCTATCCAGCWAARAA	CAGGAAACAGCTATGACCCGACACTACTTGATATTGTRTTGA	61.09	56.76	87.50%	87.50%	8	8
MMP_MAIN_MMPT01_5861_6487	TGTAAAACGACGGCCAGTTCAGACRATCAATACYCAACCCA	CAGGAAACAGCTATGACCTTGTTCTMGCRTGAYGGAT	63.99	58.68	50.00%	28.57%	8	7
MMP_MAIN_MMPT01_5914_6555	TGTAAAACGACGGCCAGTATGCATCCCTYCAAAATGCC	CAGGAAACAGCTATGACCTCCTARGYTTGTTCTGGCTTGM	64.57	63.41	50.00%	12.50%	8	8
MMP_MAIN_MMPT01_5984_6632	TGTAAAACGACGGCCAGTYTCYAARATCGGAGCTATAA	CAGGAAACAGCTATGACCAKAGTTTYGAGGGCTCCATY	53.64	59.44	12.50%	12.50%	8	8
MMP_MAIN_MMPT01_6271_6915	TGTAAAACGACGGCCAGTCGGCRATCCAMCCTCCCTTA	CAGGAAACAGCTATGACCGGTAAGGATACMGTTACTCCRTGAA	67.83	61.86	75.00%	75.00%	8	8
MMP_MAIN_MMPT01_6293_6943	TGTAAAACGACGGCCAGTCCYAACATTTCTAKTGCTAAY	CAGGAAACAGCTATGACCTTGATTTTGGTTWCCCTCAA	52.67	58.26	0.00%	0.00%	8	8
MMP_MAIN_MMPT01_6328_6970	TGTAAAACGACGGCCAGTTCRTAACYYTGTATGTCTGGA	CAGGAAACAGCTATGACCRCAGATTGTRGCAAGTGTGGA	55.29	61.7	37.50%	25.00%	8	8
MMP_MAIN_MMPT01_6727_7371	TGTAAAACGACGGCCAGTTCTGTACAAGCWGTYAYCCTT	CAGGAAACAGCTATGACCCAWCCATCAGGGACTGTTGC	56.08	63.04	75.00%	87.50%	8	8
MMP_MAIN_MMPT01_6751_7398	TGTAAAACGACGGCCAGTTTRGTTATTGTCAMTYTAGGTGAGC	CAGGAAACAGCTATGACCTGAGTTGARAYGTAACAGTACATYG	59.64	59.65	75.00%	75.00%	8	8
MMP_MAIN_MMPT01_6796_7421	TGTAAAACGACGGCCAGTCAAGGCTTGAGCAATCAG	CAGGAAACAGCTATGACCCCGCATAGTCGTCKGTTTCA	57.02	63.56	75.00%	75.00%	8	8
MMP_MAIN_MMPT01_7171_7806	TGTAAAACGACGGCCAGTGGTAAGACACAYTGGTGYTACACA	CAGGAAACAGCTATGACCGARGGGACAACTAGCTCGCAA	61.47	64.23	87.50%	87.50%	8	8
MMP_MAIN_MMPT01_7207_7845	TGTAAAACGACGGCCAGTAATGCCAACTGCAAGGATCA	CAGGAAACAGCTATGACCAAAACTCTTCCTTCTGCACCCA	63.06	63.68	100.00%	100.00%	8	8
MMP_MAIN_MMPT01_7270_7906	TGTAAAACGACGGCCAGTACCGCGTCAGGGTATCCYAT	CAGGAAACAGCTATGACCGAGTTCATACGGCCACCAGC	64.73	64.37	87.50%	75.00%	8	8
MMP_MAIN_MMPT01_7528_8177	TGTAAAACGACGGCCAGTCCAGGAGTGGGGAGTGGRAT	CAGGAAACAGCTATGACCGGGCAGAGACATAAAGKGTAGGA	66.11	62.51	100.00%	100.00%	8	8
MMP_MAIN_MMPT01_7569_8217	TGTAAAACGACGGCCAGTYTTYCCTGCATAYGGGGGTG	CAGGAAACAGCTATGACCCCYTGAKTACCATATGGGGCTAGTA	66.31	63.64	87.50%	87.50%	8	8
MMP_MAIN_MMPT01_7592_8242	TGTAAAACGACGGCCAGTTGCCCAATAGTACACTHGGAGTT	CAGGAAACAGCTATGACCGGTTGTGGTGTAYGAVGCAAA	60.98	62.99	100.00%	87.50%	8	8
MMP_MAIN_MMPT01_7981_8600	TGTAAAACGACGGCCAGTTTCACYCGTCCTGGTTYRGG	CAGGAAACAGCTATGACCCAGCTCGAATTGCCTTCCAA	65.59	65.02	87.50%	87.50%	8	8
MMP_MAIN_MMPT01_8005_8639	TGTAAAACGACGGCCAGTTGCAGTGGTRAAAATRTRTGC	CAGGAAACAGCTATGACCCTCTGATCTGTTTTAAWCGTGC	59.44	58.08	62.50%	62.50%	8	8
MMP_MAIN_MMPT01_8055_8692	TGTAAAACGACGGCCAGTTGATCCCTGGCCATTAACTCC	CAGGAAACAGCTATGACCCTCYCTYTGAGAKCGGGTCC	64.68	63.82	100.00%	87.50%	8	8
MMP_MAIN_MMPT01_8439_9063	TGTAAAACGACGGCCAGTGGCGGGCCTAAATGAGATAC	CAGGAAACAGCTATGACCTCCACAATRGTTACTARATCTGTT	62.13	55.7	87.50%	75.00%	8	8
MMP_MAIN_MMPT01_8464_9094	TGTAAAACGACGGCCAGTCCYGAAGTACATTTAAACTCMCCCA	CAGGAAACAGCTATGACCTGGRGYAATAATGCATAGAGTGGA	64.97	63.52	100.00%	100.00%	8	8
MMP_MAIN_MMPT01_8541_9155	TGTAAAACGACGGCCAGTYTTGGAGCCRGATGACTTGG	CAGGAAACAGCTATGACCCCATTTCAAAGGTGAGGTACG	64.64	60.85	100.00%	100.00%	8	8
MMP_MAIN_MMPT01_8811_9461	TGTAAAACGACGGCCAGTTGAYGGKCTAGAACGGGTTG	CAGGAAACAGCTATGACCCCTTRTTWGCCTCYTCTTCA	63.56	57.39	75.00%	75.00%	8	8
MMP_MAIN_MMPT01_8881_9527	TGTAAAACGACGGCCAGTTCTCGAGCHGGACAAGACRC	CAGGAAACAGCTATGACCTGCAGAGGAGCTCAGCWGTT	64.67	62.95	87.50%	87.50%	8	8
MMP_MAIN_MMPT01_8902_9549	TGTAAAACGACGGCCAGTAARGATTRCTCAATTCCATCCA	CAGGAAACAGCTATGACCGGATGGCCCCAAAGTCTCAT	60.49	64.85	100.00%	100.00%	8	8
MMP_MAIN_MMPT01_9287_9937	TGTAAAACGACGGCCAGTTGGGGGAYAAAGTATACGGTRTTG	CAGGAAACAGCTATGACCBCGCTGTTTWATCAGGCTCC	64.24	62.89	87.50%	87.50%	8	8
MMP_MAIN_MMPT01_9337_9978	TGTAAAACGACGGCCAGTGCCCAATTACAGTATGGTGAYCC	CAGGAAACAGCTATGACCCGGTTRRATGGTTGYGGTAGA	63.92	63.37	87.50%	87.50%	8	8
MMP_MAIN_MMPT01_9391_10021	TGTAAAACGACGGCCAGTTTTATATGTAATGAGATTCTCGACC	CAGGAAACAGCTATGACCRGGATCGAATCKGTCATCCTC	57.02	63.1	100.00%	75.00%	8	8
MMP_MAIN_MMPT01_9743_10392	TGTAAAACGACGGCCAGTTGCGGCATGATAATTCAGARC	CAGGAAACAGCTATGACCTGYTTRYTGTCTTTATTCTTCTTGA	63.59	58.77	87.50%	87.50%	8	8
MMP_MAIN_MMPT01_9777_10427	TGTAAAACGACGGCCAGTYGTCCTCAAGAATTGGAAAAG	CAGGAAACAGCTATGACCAGGCTGCTATCTCAAAYCCA	59.25	60.1	87.50%	87.50%	8	8
MMP_MAIN_MMPT01_9867_10503	TGTAAAACGACGGCCAGTRGATAAGGCAATMAGCTGTCCAA	CAGGAAACAGCTATGACCAATGTACGCGCAAAGGGGAT	63.22	65.14	100.00%	100.00%	8	8
HPIV1_MAIN_HPIV1_10072_10730	TGTAAAACGACGGCCAGTATCCARCTCTGCAATTTCGT	CAGGAAACAGCTATGACCATASCCCTCGGTTGATGART	59.99	59.82	100.00%	100.00%	2	2
HPIV1_MAIN_HPIV1_10212_10912	TGTAAAACGACGGCCAGTAAGCAGCATGGGATTCAGTA	CAGGAAACAGCTATGACCACTGGACAGTAAGGATCYCC	59.78	56.99	100.00%	100.00%	2	2
HPIV1_MAIN_HPIV1_10265_10955	TGTAAAACGACGGCCAGTGAATCRGAAGAGACTCGYAGG	CAGGAAACAGCTATGACCGGYATCATCATGRTCTTGGA	59.93	59.05	100.00%	100.00%	2	2
HPIV1_MAIN_HPIV1_10310_10986	TGTAAAACGACGGCCAGTAATAATTTTAACCCYGMGGA	CAGGAAACAGCTATGACCTTCCYCCTCTTGGATTATGKA	57.06	59.79	100.00%	100.00%	2	2
HPIV1_MAIN_HPIV1_10720_11415	TGTAAAACGACGGCCAGTCGAGGGSTATGARACTYTGA	CAGGAAACAGCTATGACCCATTCTCRATAGCTTTGGCT	59.36	57.41	100.00%	100.00%	2	2
HPIV1_MAIN_HPIV1_10772_11463	TGTAAAACGACGGCCAGTTGTCTYAACTGGAGATTTGAAAG	CAGGAAACAGCTATGACCGGCAAGTTTTAAAAAGAGCAA	58.31	57.79	100.00%	100.00%	2	2
HPIV1_MAIN_HPIV1_10797_11490	TGTAAAACGACGGCCAGTCAGCRTTRTTYGGTCAAAGAT	CAGGAAACAGCTATGACCTCATTCCTAATGATATACATACCTG	59.89	55.58	100.00%	100.00%	2	2
HPIV1_MAIN_HPIV1_11256_11942	TGTAAAACGACGGCCAGTTGTTTGTATACAGCAAACGRA	CAGGAAACAGCTATGACCGGGCARTATGGCTTTCCTAT	57.12	59.44	100.00%	100.00%	2	2
HPIV1_MAIN_HPIV1_11290_11968	TGTAAAACGACGGCCAGTGAAAATCCTCCCACAGTGC	CAGGAAACAGCTATGACCTTRTCTARGATCTCGTGRGC	59.58	56.46	100.00%	100.00%	2	2
HPIV1_MAIN_HPIV1_11333_12013	TGTAAAACGACGGCCAGTTTTTGGTCAGAGACYCTTGT	CAGGAAACAGCTATGACCGTATCAAGCATCCCRGCTAT	56.25	58.12	100.00%	100.00%	2	2
HPIV1_MAIN_HPIV1_1145_1820	TGTAAAACGACGGCCAGTCAAAACAAAGCYATGCAACA	CAGGAAACAGCTATGACCTGRGGTATCCACTGTGAAGG	59.35	59.92	100.00%	100.00%	2	2
HPIV1_MAIN_HPIV1_11538_12182	TGTAAAACGACGGCCAGTGGAAAAATTGGTTAAGATGTGC	CAGGAAACAGCTATGACCTGCCAATTCYACTGAACACA	58.97	59.71	100.00%	100.00%	2	2
HPIV1_MAIN_HPIV1_11569_12251	TGTAAAACGACGGCCAGTYCCAGCTAAYATAGGRGGGT	CAGGAAACAGCTATGACCTGGAGTTTCTAAACCGTGGA	59.15	59.64	100.00%	100.00%	2	2
HPIV1_MAIN_HPIV1_11934_12626	TGTAAAACGACGGCCAGTTAYTGCCCAGAGTAGCYCAC	CAGGAAACAGCTATGACCAGAAGTCGATACAGGRGTGAGT	59.36	58.32	100.00%	100.00%	2	2
HPIV1_MAIN_HPIV1_1194_1881	TGTAAAACGACGGCCAGTTGGAAATGTTYYTACTTGGACA	CAGGAAACAGCTATGACCTCAGGATCCCTCTCARRAAA	59.18	59.42	100.00%	100.00%	2	2
HPIV1_MAIN_HPIV1_12000_12698	TGTAAAACGACGGCCAGTGGATGCTTGATACRACRAAATC	CAGGAAACAGCTATGACCCGCYCGAACTAAAGTAGCAC	59.91	59.11	100.00%	100.00%	2	2
HPIV1_MAIN_HPIV1_12117_12811	TGTAAAACGACGGCCAGTGGACACTCAGAAAACCRGTYA	CAGGAAACAGCTATGACCTCRAATAAGCTCAATCCGGT	59.87	59.88	100.00%	100.00%	2	2
HPIV1_MAIN_HPIV1_1232_1914	TGTAAAACGACGGCCAGTGCTGAYTCCAAAATCAGCAG	CAGGAAACAGCTATGACCGATTCTTGTTTTCGTGGTGC	59.99	59.66	100.00%	100.00%	2	2
HPIV1_MAIN_HPIV1_12428_13126	TGTAAAACGACGGCCAGTGATGAAAGATCAGAGGCTCAA	CAGGAAACAGCTATGACCTGAGACATTGTGTCTGCAAT	58.51	56.59	100.00%	100.00%	2	2
HPIV1_MAIN_HPIV1_12541_13241	TGTAAAACGACGGCCAGTATGGATGGAAGCAGCACTTA	CAGGAAACAGCTATGACCYCCGAAAGTGGAACAAAATAA	59.78	59.46	100.00%	100.00%	2	2
HPIV1_MAIN_HPIV1_12627_13314	TGTAAAACGACGGCCAGTCAAATTTGTCCCAYAGATTGA	CAGGAAACAGCTATGACCATCCCCATATTTCATCCCTC	58.23	58.98	100.00%	100.00%	2	2
HPIV1_MAIN_HPIV1_12830_13529	TGTAAAACGACGGCCAGTCAAGGATCATTATCTAAACCTATGA	CAGGAAACAGCTATGACCTATRCCCTCTTGCCAATCAC	57.02	59.53	100.00%	100.00%	2	2
HPIV1_MAIN_HPIV1_12881_13557	TGTAAAACGACGGCCAGTTGCTGTATCATAGAATCTCCTCAA	CAGGAAACAGCTATGACCCGTTATCACAAATAAATATTTCAAG	59.35	55.54	100.00%	100.00%	2	2
HPIV1_MAIN_HPIV1_12915_13583	TGTAAAACGACGGCCAGTTTCCTCCTAGATCTACATTGGAYTT	CAGGAAACAGCTATGACCTTTTCTCATTTCTGCTATATKTG	59.92	55.07	100.00%	100.00%	2	2
HPIV1_MAIN_HPIV1_13332_14032	TGTAAAACGACGGCCAGTAAGACACATCACATGCAGTCY	CAGGAAACAGCTATGACCCCTGATCTYCCTCTTTCTTCY	58.67	58.24	100.00%	100.00%	2	2
HPIV1_MAIN_HPIV1_13364_14061	TGTAAAACGACGGCCAGTTCCAATGCWTTATCACATCCT	CAGGAAACAGCTATGACCGCCCATCAAAAGGTAGRGTT	58.95	59.41	100.00%	100.00%	2	2
HPIV1_MAIN_HPIV1_13402_14092	TGTAAAACGACGGCCAGTCTGGGATGCAGGAGTTGTAG	CAGGAAACAGCTATGACCCCGAAAAGTCTCAATTGGTG	59.8	59.64	100.00%	100.00%	2	2
HPIV1_MAIN_HPIV1_13845_14543	TGTAAAACGACGGCCAGTTCTTAGARGACTGGGATCCTG	CAGGAAACAGCTATGACCTGCAATCCTGATCACACTAT	58.62	55.48	100.00%	100.00%	2	2
HPIV1_MAIN_HPIV1_13867_14567	TGTAAAACGACGGCCAGTTGCYGATAGTATGCTRCTAGAT	CAGGAAACAGCTATGACCRACGTCCTTATCYCCAACAA	55.42	58.7	100.00%	100.00%	2	2
HPIV1_MAIN_HPIV1_13896_14595	TGTAAAACGACGGCCAGTCTGCTGAGGTTCAACACAAYA	CAGGAAACAGCTATGACCATCTTGGTGCAATTTTGCTT	59.68	58.75	100.00%	100.00%	2	2
HPIV1_MAIN_HPIV1_14220_14881	TGTAAAACGACGGCCAGTCATTAGGACCCTGCATGAAC	CAGGAAACAGCTATGACCAGCATACCTGACGATGCACT	59.48	59.84	100.00%	100.00%	2	2
HPIV1_MAIN_HPIV1_14245_14902	TGTAAAACGACGGCCAGTYAATTCAGGTGTTAATTCTTGTGA	CAGGAAACAGCTATGACCAATGCTTGATGGTAAGGTCT	58.26	55.3	100.00%	100.00%	2	2
HPIV1_MAIN_HPIV1_14809_15434	TGTAAAACGACGGCCAGTAGTTGAGAAAGCCAAAGTTCA	CAGGAAACAGCTATGACCRGARTCMGATGTATCGATATTAGTG	58.14	58.15	100.00%	100.00%	2	2
HPIV1_MAIN_HPIV1_14835_15529	TGTAAAACGACGGCCAGTGGATAGTTAGAGAAYTAAAGGARGG	CAGGAAACAGCTATGACCTTTTTATGAKTCRGTTAARGGG	57.52	57.52	100.00%	100.00%	2	2
HPIV1_MAIN_HPIV1_14904_15599	TGTAAAACGACGGCCAGTAAATCTTYGGATTTGAGCCT	CAGGAAACAGCTATGACCCCAGACAAGAGTTTAAGAAATATCG	58.07	58.91	100.00%	100.00%	2	2
HPIV1_MAIN_HPIV1_1650_2321	TGTAAAACGACGGCCAGTATGATGATGATGCTACAGCG	CAGGAAACAGCTATGACCCAGCCATCTTTCTGTCTTCA	58.76	58.05	100.00%	100.00%	2	2
HPIV1_MAIN_HPIV1_1703_2382	TGTAAAACGACGGCCAGTTGGACARTAGAARCCAGATCAA	CAGGAAACAGCTATGACCCTTCYTCGTACCTCTTCTGGA	59.93	58.82	100.00%	100.00%	2	2
HPIV1_MAIN_HPIV1_1762_2451	TGTAAAACGACGGCCAGTTCAGCTCAACCAGACAYCAY	CAGGAAACAGCTATGACCGTGCTGCTAGTTTCCATGCT	59.86	59.58	100.00%	100.00%	2	2
HPIV1_MAIN_HPIV1_2167_2837	TGTAAAACGACGGCCAGTCAAGRTRTACACAGGGCCTC	CAGGAAACAGCTATGACCAYAACTTGGCCATCTCATCR	59.12	59.83	100.00%	100.00%	2	2
HPIV1_MAIN_HPIV1_2227_2915	TGTAAAACGACGGCCAGTGGCAATGAAAGAAACACCAG	CAGGAAACAGCTATGACCTGCGCTTAGCAAATACATGA	59.65	59.54	100.00%	100.00%	2	2
HPIV1_MAIN_HPIV1_2268_2968	TGTAAAACGACGGCCAGTTGAGAGAAGACATCAGRGATCAG	CAGGAAACAGCTATGACCAAGCATACCACAGAGATTAAATG	59.97	56.58	100.00%	100.00%	2	2
HPIV1_MAIN_HPIV1_2514_3206	TGTAAAACGACGGCCAGTACAAAGGAAYAAAAGACGGC	CAGGAAACAGCTATGACCTCCCTTTTGTGAAGACTGATG	58.99	59.24	100.00%	100.00%	2	2
HPIV1_MAIN_HPIV1_2545_3243	TGTAAAACGACGGCCAGTAAGCGTAACCAAACAAGATCA	CAGGAAACAGCTATGACCGAGGGRTCAAACCTTGTYTTY	58.81	59.91	100.00%	100.00%	2	2
HPIV1_MAIN_HPIV1_2895_3497	TGTAAAACGACGGCCAGTTCATGTATTTGCTAAGCGCA	CAGGAAACAGCTATGACCCCTCTTGGTTTGTCCKACAC	59.54	59.1	100.00%	100.00%	2	2
HPIV1_MAIN_HPIV1_3029_3720	TGTAAAACGACGGCCAGTTTCAAGAGGAAATARATTCATCYA	CAGGAAACAGCTATGACCCTGTCCCATTTTCTTCGTGT	57.93	59.11	100.00%	100.00%	2	2
HPIV1_MAIN_HPIV1_3091_3744	TGTAAAACGACGGCCAGTCAGAACTCACTCATGATGGC	CAGGAAACAGCTATGACCCTGTTTTGAGRGGGAGAGGT	58.27	59.67	100.00%	100.00%	2	2
HPIV1_MAIN_HPIV1_3335_3997	TGTAAAACGACGGCCAGTACAACAATGARCCTCAAGCA	CAGGAAACAGCTATGACCTTGAGRTCAATGCAGGCTT	59.59	59.66	100.00%	100.00%	2	2
HPIV1_MAIN_HPIV1_3557_4231	TGTAAAACGACGGCCAGTTCYACAATTTCAACCAGCAA	CAGGAAACAGCTATGACCGTTTTTGGGACCTTRGCAAT	58.72	59.84	100.00%	100.00%	2	2
HPIV1_MAIN_HPIV1_3595_4295	TGTAAAACGACGGCCAGTRCYAACTCAAAAAGCYCCC	CAGGAAACAGCTATGACCTCCTGCCYTAAGTGTAACCA	59.16	58.51	100.00%	100.00%	2	2
HPIV1_MAIN_HPIV1_3794_4482	TGTAAAACGACGGCCAGTCCTCCAAAACATGGAGTCAG	CAGGAAACAGCTATGACCAACTTATTCCACCTACAAGCCC	59.63	59.85	100.00%	100.00%	2	2
HPIV1_MAIN_HPIV1_3817_4511	TGTAAAACGACGGCCAGTTCTTGATGTGCTRCTATTGGG	CAGGAAACAGCTATGACCGGATAATGTGCCTGTTGCAT	59.72	59.91	100.00%	100.00%	2	2
HPIV1_MAIN_HPIV1_3839_4538	TGTAAAACGACGGCCAGTTTCTTYGAAACACCTAAGCAA	CAGGAAACAGCTATGACCCCATGCAAGYTGRCTCATTA	57.9	59.99	100.00%	100.00%	2	2
HPIV1_MAIN_HPIV1_4312_4993	TGTAAAACGACGGCCAGTAGGAATCCTCCCCGTTCTA	CAGGAAACAGCTATGACCTTTTTGGTTTTWGTGTRTACTTTTG	59.96	57.95	100.00%	100.00%	2	2
HPIV1_MAIN_HPIV1_4333_5022	TGTAAAACGACGGCCAGTCGATGATGGAGAAAAGAAGC	CAGGAAACAGCTATGACCCCTCMGTTTTTRTVTCTGGC	58.92	58.99	100.00%	100.00%	2	2
HPIV1_MAIN_HPIV1_4373_5051	TGTAAAACGACGGCCAGTGGWATCATAAGAAGAAAAGTTGGG	CAGGAAACAGCTATGACCTTCTGTYTTTGTTTRRATTTTTG	59.62	56.62	100.00%	100.00%	2	2
HPIV1_MAIN_HPIV1_4852_5531	TGTAAAACGACGGCCAGTCTCAAAAAGCYCAGCCWAAG	CAGGAAACAGCTATGACCTGCTATGTCCTTCCTGGCT	59.85	59.9	100.00%	100.00%	2	2
HPIV1_MAIN_HPIV1_4897_5563	TGTAAAACGACGGCCAGTAAAGAAAARGACARGAYCACA	CAGGAAACAGCTATGACCTTGTGTGTCTTGACTATGGARTCT	56.66	59.22	100.00%	100.00%	2	2
HPIV1_MAIN_HPIV1_5002_5698	TGTAAAACGACGGCCAGTGCCAGABAYAAAAACKGAGG	CAGGAAACAGCTATGACCATCCCTAGTTTCAATGCCGT	58.99	59.91	100.00%	100.00%	2	2
HPIV1_MAIN_HPIV1_507_1197	TGTAAAACGACGGCCAGTCAACAGAGTGGTTGTTYGGA	CAGGAAACAGCTATGACCCCATGTCCAAATATGTTCTTCC	59.95	59.65	100.00%	100.00%	2	2
HPIV1_MAIN_HPIV1_5088_5786	TGTAAAACGACGGCCAGTTGCAAARWTCARAGATCCTC	CAGGAAACAGCTATGACCTGCCTGCAAGGTAAGACTTT	56.92	59.04	100.00%	100.00%	2	2
HPIV1_MAIN_HPIV1_5512_6199	TGTAAAACGACGGCCAGTAGCCAGGAAGGACATAGCA	CAGGAAACAGCTATGACCACTTTRGTCACAGGGCACTT	59.9	58.27	100.00%	100.00%	2	2
HPIV1_MAIN_HPIV1_553_1250	TGTAAAACGACGGCCAGTCCARGGGCAAAGAGAGAAT	CAGGAAACAGCTATGACCGCTGATTTTGGARTCAGCAT	59.52	59.28	0.00%	100.00%	2	2
HPIV1_MAIN_HPIV1_5563_6263	TGTAAAACGACGGCCAGTTTCTGTAGAAYTCATTCAAAGAGG	CAGGAAACAGCTATGACCTGCAATGCAATTRGCYACTA	58.13	59.39	100.00%	100.00%	2	2
HPIV1_MAIN_HPIV1_5635_6313	TGTAAAACGACGGCCAGTTGAYGAGATAAGACCTGCAA	CAGGAAACAGCTATGACCGAGCGATCTTGATTCACTGG	57.15	59.89	100.00%	100.00%	2	2
HPIV1_MAIN_HPIV1_601_1291	TGTAAAACGACGGCCAGTTGGATATCCTGCATGTCTYG	CAGGAAACAGCTATGACCTTTGCTGTRTCTGTCACACCT	59.86	59.12	100.00%	100.00%	2	2
HPIV1_MAIN_HPIV1_6045_6745	TGTAAAACGACGGCCAGTTCAATAAGGCATCATCYTTAGG	CAGGAAACAGCTATGACCTKGTTRCCCATGTAGGGRT	58.48	59.62	100.00%	100.00%	2	2
HPIV1_MAIN_HPIV1_6082_6781	TGTAAAACGACGGCCAGTAAACTGTATAGAATCAAAATTRGCA	CAGGAAACAGCTATGACCTGCTACAATGTACTTGATCTGATTT	57.2	58.4	100.00%	100.00%	2	2
HPIV1_MAIN_HPIV1_6149_6825	TGTAAAACGACGGCCAGTCAACAGAAGTGTATACTCGGGG	CAGGAAACAGCTATGACCCAYCTGATTRGWGAAGTTGTGG	60	59.83	100.00%	100.00%	2	2
HPIV1_MAIN_HPIV1_6344_7037	TGTAAAACGACGGCCAGTTGYGGTTTAATWGGTATAAATGGA	CAGGAAACAGCTATGACCWGYATGCATTGYTGTTGC	59.35	57.42	100.00%	100.00%	2	2
HPIV1_MAIN_HPIV1_6396_7090	TGTAAAACGACGGCCAGTGRGAYACTACTTGGGGGAATC	CAGGAAACAGCTATGACCTCTTGYTTTATAATTAGGTCAATGC	59.47	58.2	100.00%	100.00%	2	2
HPIV1_MAIN_HPIV1_6418_7118	TGTAAAACGACGGCCAGTAATCATCAAAGTGGGTCCAG	CAGGAAACAGCTATGACCTGTCATGRTGTTTGTCTTCA	58.9	56.1	100.00%	100.00%	2	2
HPIV1_MAIN_HPIV1_6868_7555	TGTAAAACGACGGCCAGTACCYAYAAGGCAACARCATC	CAGGAAACAGCTATGACCTCTGCACATCCTTGAGTGATT	59.06	59.8	100.00%	100.00%	2	2
HPIV1_MAIN_HPIV1_6893_7593	TGTAAAACGACGGCCAGTAYACAAACGATGGCTGAAAA	CAGGAAACAGCTATGACCTGTAACCTAATTGTAAAACCTGAT	58.94	55.31	100.00%	100.00%	2	2
HPIV1_MAIN_HPIV1_6946_7646	TGTAAAACGACGGCCAGTCCGAAATGAYAAYTCCACG	CAGGAAACAGCTATGACCGGTATGAGAAATTACCGGGTTT	59.75	59.57	100.00%	100.00%	2	2
HPIV1_MAIN_HPIV1_69_754	TGTAAAACGACGGCCAGTACTTTAAAGGGACAAGTCACA	CAGGAAACAGCTATGACCGTGAAGACCAGRGCACYTTT	55.45	59.49	100.00%	100.00%	2	2
HPIV1_MAIN_HPIV1_6_668	TGTAAAACGACGGCCAGTCAAGAGGAAAAACTTGTTTGGA	CAGGAAACAGCTATGACCTGTTATGGCYTTRACCARCA	59.72	59.88	100.00%	100.00%	2	2
HPIV1_MAIN_HPIV1_7349_8040	TGTAAAACGACGGCCAGTATAWCYCCTCTRGACCCACA	CAGGAAACAGCTATGACCCAACTTGTCTTTTCTTTAGCCA	57.88	57.78	100.00%	100.00%	2	2
HPIV1_MAIN_HPIV1_7399_8098	TGTAAAACGACGGCCAGTCCTAYTGAGCAACAACCCYA	CAGGAAACAGCTATGACCTCGACAACAATCTTTGGYCT	59.66	59.65	100.00%	100.00%	2	2
HPIV1_MAIN_HPIV1_7452_8149	TGTAAAACGACGGCCAGTCTGGATCYWCCACAATTTCA	CAGGAAACAGCTATGACCTTAAGTAGCCTMCCTTCGGC	58.36	59.86	100.00%	100.00%	2	2
HPIV1_MAIN_HPIV1_7689_8382	TGTAAAACGACGGCCAGTCAGGAACAAGGGGTTAYCAG	CAGGAAACAGCTATGACCTTGTAGCAACATTGACTGCRT	59.71	59.6	100.00%	100.00%	2	2
HPIV1_MAIN_HPIV1_7719_8411	TGTAAAACGACGGCCAGTTGCCCACTGTGAATGAGAC	CAGGAAACAGCTATGACCAACACGTGATGTRTTTGCGT	59.74	59.83	100.00%	100.00%	2	2
HPIV1_MAIN_HPIV1_7747_8438	TGTAAAACGACGGCCAGTCTCGAGTGAAGGTATAGAAGAYTT	CAGGAAACAGCTATGACCGGTATTTGAGTACATTATGGTRGGA	56.55	59.14	100.00%	100.00%	2	2
HPIV1_MAIN_HPIV1_8196_8887	TGTAAAACGACGGCCAGTCCAACYTGCAAATAGGATCA	CAGGAAACAGCTATGACCTTGATRTCTAGCAARACRTGAAG	58.86	58.13	100.00%	100.00%	2	2
HPIV1_MAIN_HPIV1_8263_8960	TGTAAAACGACGGCCAGTCCTGTCWCGACCAGGAAA	CAGGAAACAGCTATGACCCGATAAACCYCCATTTCTGA	59.25	58.94	100.00%	100.00%	2	2
HPIV1_MAIN_HPIV1_8282_8982	TGTAAAACGACGGCCAGTCMAGACTGCAACTGGTWCAA	CAGGAAACAGCTATGACCAYCTGATTTTGATCTGCCG	58.9	58.93	100.00%	100.00%	2	2
HPIV1_MAIN_HPIV1_8732_9392	TGTAAAACGACGGCCAGTAAGAAAAACTTAGGGTTAATGC	CAGGAAACAGCTATGACCTTTACAGTCAAGAAAATTRTGAGA	55.1	55.74	100.00%	100.00%	2	2
HPIV1_MAIN_HPIV1_8786_9478	TGTAAAACGACGGCCAGTTCAACTCAGAATTCCTCAGACA	CAGGAAACAGCTATGACCACYAATTCAGGTGTAAGRACAT	58.98	55.08	100.00%	100.00%	2	2
HPIV1_MAIN_HPIV1_8831_9507	TGTAAAACGACGGCCAGTAAYTCTCCGATTGTWAAAAGCA	CAGGAAACAGCTATGACCTTCCTTCGACAACATCACAA	59.3	59.18	100.00%	100.00%	2	2
HPIV1_MAIN_HPIV1_8964_9661	TGTAAAACGACGGCCAGTGGCAGATCAAAATCAGRTCR	CAGGAAACAGCTATGACCGCAAGTGATAAAGGYTCTARYAGTG	59.9	59.96	100.00%	100.00%	2	2
HPIV1_MAIN_HPIV1_9000_9689	TGTAAAACGACGGCCAGTAACAAGAAATTAAGGATATTGATCG	CAGGAAACAGCTATGACCAGTTACAGGRTCATCCAACTG	58.24	56.86	100.00%	100.00%	2	2
HPIV1_MAIN_HPIV1_9451_10114	TGTAAAACGACGGCCAGTCGGTTATGTYCTTACACCTGA	CAGGAAACAGCTATGACCTRATTRTCTACGGCACATTCA	57.9	58.23	100.00%	100.00%	2	2
HPIV1_MAIN_HPIV1_9494_10192	TGTAAAACGACGGCCAGTGTTGTCGAAGGAAGATGGAA	CAGGAAACAGCTATGACCTCCTTCATATAAATTGTCAAATCT	59.18	55.28	100.00%	100.00%	2	2
HPIV1_MAIN_HPIV1_9524_10222	TGTAAAACGACGGCCAGTGCTGGACGACTCGATAARAG	CAGGAAACAGCTATGACCCATGCTGCTTTCYTAGGTGA	59.05	59.32	100.00%	100.00%	2	2
HPIV1_MAIN_HPIV1_9952_10632	TGTAAAACGACGGCCAGTTGAGTGTCATGCAATCTTCTG	CAGGAAACAGCTATGACCTCAATTTCTCATGTAATATRGGATT	58.93	56.84	100.00%	100.00%	2	2
HPIV1_MAIN_HPIV1_9995_10691	TGTAAAACGACGGCCAGTAGAGAAAGACACGGTGGTCA	CAGGAAACAGCTATGACCTTTAGATTTYTTYCTTTCATCCC	59.82	58.07	100.00%	100.00%	2	2
HPIV3_MAIN_HPIV3_0_682	TGTAAAACGACGGCCAGTACCAAACAAGAGAAGARACT	CAGGAAACAGCTATGACCAAGCCTTTTCTTAAYCCTGA	52.01	55.98	100.00%	100.00%	2	2
HPIV3_MAIN_HPIV3_10139_10833	TGTAAAACGACGGCCAGTYGCATCCAACGAATCACGAA	CAGGAAACAGCTATGACCWCCAGAATCAGGGTGATCCTCTA	65.91	63.05	100.00%	100.00%	2	2
HPIV3_MAIN_HPIV3_10179_10860	TGTAAAACGACGGCCAGTGCAGATAGTAAATTTGATCCTCATC	CAGGAAACAGCTATGACCACCCCCTCTTGGGTTRTGAA	58.71	63.63	100.00%	100.00%	2	2
HPIV3_MAIN_HPIV3_10224_10924	TGTAAAACGACGGCCAGTTCTGGGGAYTGGTTAGATGATCC	CAGGAAACAGCTATGACCCAGCTGCTAGATGTATYGCACTTA	64.82	61.13	100.00%	100.00%	2	2
HPIV3_MAIN_HPIV3_10651_11349	TGTAAAACGACGGCCAGTTTAAYTGGAGATATGAATCAA	CAGGAAACAGCTATGACCATAYAGTTGTTGAATRTTCTT	51.45	47.22	100.00%	100.00%	2	2
HPIV3_MAIN_HPIV3_10681_11372	TGTAAAACGACGGCCAGTTTGGAGAAACTTGCAAYCAAA	CAGGAAACAGCTATGACCTTRATATTCATCCCAAGGGCAA	60.9	63.3	100.00%	100.00%	2	2
HPIV3_MAIN_HPIV3_10767_11463	TGTAAAACGACGGCCAGTGGTGATCCTTACTGYCCTCCA	CAGGAAACAGCTATGACCTCCCCCAACACTRGCAGGTA	62.71	64.68	100.00%	100.00%	2	2
HPIV3_MAIN_HPIV3_11173_11831	TGTAAAACGACGGCCAGTTTCCTCAAGCTCTRAAAGCATTATC	CAGGAAACAGCTATGACCTCATGTGCAACTCTAGGRAGAA	62.04	60.17	100.00%	100.00%	2	2
HPIV3_MAIN_HPIV3_11202_11876	TGTAAAACGACGGCCAGTTGTGTCTTYTGGTCAGARACAG	CAGGAAACAGCTATGACCCCAGCTATRGCATTTCTRATTCCY	59.47	63.29	100.00%	100.00%	2	2
HPIV3_MAIN_HPIV3_11306_12003	TGTAAAACGACGGCCAGTAGGATATGCATGCTCAATTTT	CAGGAAACAGCTATGACCTCKCAARGTCCTACTTAGTGTTTCA	57.74	61.22	100.00%	100.00%	2	2
HPIV3_MAIN_HPIV3_1142_1842	TGTAAAACGACGGCCAGTGCCATGCAACAGTATGTGACG	CAGGAAACAGCTATGACCTCTCTTGATTCCTCTTCCCAAGAA	63.97	63.92	100.00%	100.00%	2	2
HPIV3_MAIN_HPIV3_11456_12151	TGTAAAACGACGGCCAGTTGGGGGATTCAAYTACATGGC	CAGGAAACAGCTATGACCCCCCAGATARTARTTCTAATGGGTC	65.37	61.47	100.00%	50.00%	2	2
HPIV3_MAIN_HPIV3_11489_12181	TGTAAAACGACGGCCAGTTTTTGTAAGGAAYATTGGTGATCC	CAGGAAACAGCTATGACCTTTTACAATGTTCTGATCCTGTT	61.05	56.88	100.00%	100.00%	2	2
HPIV3_MAIN_HPIV3_11514_12210	TGTAAAACGACGGCCAGTTCAGTTGCYGCATTRGCTGA	CAGGAAACAGCTATGACCTGGGTTTGTDCCATCTGAAGAA	64.95	63.43	100.00%	100.00%	2	2
HPIV3_MAIN_HPIV3_1193_1881	TGTAAAACGACGGCCAGTCAGCTAGGACAAGCAGTAGCACG	CAGGAAACAGCTATGACCTCAATGATRTTGAGGGCCGA	64.93	64.56	100.00%	100.00%	2	2
HPIV3_MAIN_HPIV3_11962_12653	TGTAAAACGACGGCCAGTAYGATCTAGYRCAATATGAAACA	CAGGAAACAGCTATGACCTGRTAAATAAGATTRGTATCTTTGG	56.43	55.7	100.00%	100.00%	2	2
HPIV3_MAIN_HPIV3_11987_12687	TGTAAAACGACGGCCAGTAAGTAGGACYTTGMGAYTAATTG	CAGGAAACAGCTATGACCTTCGAAAACACTTAATCCTGTT	56.52	57.01	100.00%	100.00%	2	2
HPIV3_MAIN_HPIV3_12048_12727	TGTAAAACGACGGCCAGTGACCTTGCCATAGCATTGCG	CAGGAAACAGCTATGACCTRGGRTTRTGTCCTGTGGTTTC	65.28	62.46	100.00%	100.00%	2	2
HPIV3_MAIN_HPIV3_12450_13150	TGTAAAACGACGGCCAGTGCAAATTTYACACTARAYAGTC	CAGGAAACAGCTATGACCAAAGAGTGTATGCAAATTGA	52.56	52.34	100.00%	100.00%	2	2
HPIV3_MAIN_HPIV3_12486_13186	TGTAAAACGACGGCCAGTCCGGTAGCTACATCAACAAA	CAGGAAACAGCTATGACCCCCAAATGAGRTCYCTACCTT	57.79	59.6	100.00%	100.00%	2	2
HPIV3_MAIN_HPIV3_12536_13234	TGTAAAACGACGGCCAGTTCARATGAARTTCTCCAGYACA	CAGGAAACAGCTATGACCCTTTTAATATTGAATGKGARGTATC	59.33	55.21	100.00%	100.00%	2	2
HPIV3_MAIN_HPIV3_12739_13439	TGTAAAACGACGGCCAGTTGCAYATWGAAGATGARTGTTG	CAGGAAACAGCTATGACCTCCATATCRCTGTCACAAATR	57.82	56.98	100.00%	100.00%	2	2
HPIV3_MAIN_HPIV3_12777_13472	TGTAAAACGACGGCCAGTAAYGATGARCATATYAATCCAGA	CAGGAAACAGCTATGACCGAAATAAAGGCTTGTTTCCT	58.3	54.3	100.00%	100.00%	2	2
HPIV3_MAIN_HPIV3_13273_13973	TGTAAAACGACGGCCAGTGGTTCTGGGATTGTGGAGTY	CAGGAAACAGCTATGACCAAYCTCAATTGATGYGATAGR	60.58	55.89	100.00%	100.00%	2	2
HPIV3_MAIN_HPIV3_13325_14012	TGTAAAACGACGGCCAGTTCAAGACCAGATAAAACTTGCYC	CAGGAAACAGCTATGACCTCAAGRGCTTTCARACAACTAGTGC	60.96	64.35	100.00%	100.00%	2	2
HPIV3_MAIN_HPIV3_13576_14276	TGTAAAACGACGGCCAGTTTGARTTAAATATYAAAGAAGAYCC	CAGGAAACAGCTATGACCWTDGGATTCCCATTGAACAG	56.01	58.98	100.00%	100.00%	2	2
HPIV3_MAIN_HPIV3_13821_14496	TGTAAAACGACGGCCAGTAACAATTTCTGGGGACTAGCA	CAGGAAACAGCTATGACCCCAATTCGGWGTGATTGTAGG	60.07	61.23	100.00%	100.00%	2	2
HPIV3_MAIN_HPIV3_13852_14550	TGTAAAACGACGGCCAGTATCAAGTCCTTAAAATCAGA	CAGGAAACAGCTATGACCTGATATWATACTTACATCTTTCCAA	50.43	53.4	100.00%	100.00%	2	2
HPIV3_MAIN_HPIV3_13985_14680	TGTAAAACGACGGCCAGTCAGCACTAGTTGTYTGAAAGCYC	CAGGAAACAGCTATGACCGATTATTTTCTTCCAAGAGTGACAA	61.74	59.19	100.00%	100.00%	2	2
HPIV3_MAIN_HPIV3_14056_14756	TGTAAAACGACGGCCAGTGGCTCTTCCTGGGAGAAGGR	CAGGAAACAGCTATGACCTCTCTTYCTCCTTCTTTGATTTCAT	65.26	61.14	50.00%	50.00%	2	2
HPIV3_MAIN_HPIV3_14478_15176	TGTAAAACGACGGCCAGTACAATCACWCCGAATTGGTC	CAGGAAACAGCTATGACCTTCTTAWTGAYGTTTTYCGAC	59.34	55.96	100.00%	100.00%	2	2
HPIV3_MAIN_HPIV3_14591_15258	TGTAAAACGACGGCCAGTTTCGAAAGATGCATATTGTACT	CAGGAAACAGCTATGACCAGCACCACCAATCAATTTCA	55.65	60.46	100.00%	100.00%	2	2
HPIV3_MAIN_HPIV3_14700_15397	TGTAAAACGACGGCCAGTTCAAAGAAGARGAATAATGAATGG	CAGGAAACAGCTATGACCCYTRGGCTYAAAGATAAAGGTT	58.94	57.25	0.00%	0.00%	2	2
HPIV3_MAIN_HPIV3_14799_15426	TGTAAAACGACGGCCAGTGGATTTSMAATCAAHTTAAATCATC	CAGGAAACAGCTATGACCTKACATGTTTTTCTTACYTTTTG	59.56	54.99	100.00%	100.00%	2	2
HPIV3_MAIN_HPIV3_14826_15463	TGTAAAACGACGGCCAGTGCGRAAGAATTTTTATCRACYCC	CAGGAAACAGCTATGACCACCAAACAAGAGAAGAACTCTGY	63.32	59.03	100.00%	100.00%	2	2
HPIV3_MAIN_HPIV3_1643_2343	TGTAAAACGACGGCCAGTTTTGGAAGCAACTAATCGAATCAA	CAGGAAACAGCTATGACCTCACTGTTTCTACTTTGTTCTGTTG	63.25	59.02	100.00%	100.00%	2	2
HPIV3_MAIN_HPIV3_1726_2413	TGTAAAACGACGGCCAGTCCRGAATATAGRGYGGTAAA	CAGGAAACAGCTATGACCTGTTGCAGCAGTAACAACACTT	55.68	59.97	100.00%	100.00%	2	2
HPIV3_MAIN_HPIV3_2187_2874	TGTAAAACGACGGCCAGTAAATGGAACCCARAACACGGA	CAGGAAACAGCTATGACCGCCCTYTCTGTAAATCGATTGCT	65.03	64.16	100.00%	100.00%	2	2
HPIV3_MAIN_HPIV3_2252_2917	TGTAAAACGACGGCCAGTTTGAGGGGAAARTGCGACAA	CAGGAAACAGCTATGACCTGATGTRGATTGRATTACACCAAGA	65.27	62.46	100.00%	100.00%	2	2
HPIV3_MAIN_HPIV3_2401_3101	TGTAAAACGACGGCCAGTACTGCTGCAACACCAGRTGA	CAGGAAACAGCTATGACCCCATTTTCTTTAGATCYGYTTTGAG	63.28	61.74	100.00%	100.00%	2	2
HPIV3_MAIN_HPIV3_2473_3173	TGTAAAACGACGGCCAGTCAYCARGAAGATGACAAAAGA	CAGGAAACAGCTATGACCGATTTGAAATTARTGACGTG	56.85	52.16	100.00%	100.00%	2	2
HPIV3_MAIN_HPIV3_2504_3204	TGTAAAACGACGGCCAGTGGGGAAAAGGGAAAGACTGG	CAGGAAACAGCTATGACCTTCTTWCCTCCTCYCTCAGTCA	63.39	60.61	100.00%	100.00%	2	2
HPIV3_MAIN_HPIV3_2937_3610	TGTAAAACGACGGCCAGTCAARCGAGTTGTATGTGTAGCMAA	CAGGAAACAGCTATGACCHGTTTCTTTRTTGGATCATTRGCA	62.68	62.97	100.00%	100.00%	2	2
HPIV3_MAIN_HPIV3_2982_3678	TGTAAAACGACGGCCAGTTGCATCAAAGATAGAYTTCYTRGCA	CAGGAAACAGCTATGACCTTCTGCTTGATTTYGTGTGTRTTGA	64.02	64.73	100.00%	100.00%	2	2
HPIV3_MAIN_HPIV3_3018_3708	TGTAAAACGACGGCCAGTAGGGGTTTCAATGGAYAAYG	CAGGAAACAGCTATGACCTTTGTATRTTGATTGATRTCTRTTG	60.61	55.85	100.00%	100.00%	2	2
HPIV3_MAIN_HPIV3_3437_4134	TGTAAAACGACGGCCAGTGCAGTACAATGAGATCACTAGTTGC	CAGGAAACAGCTATGACCCAACCATCTCTTTYGCTTTRACTG	60.68	63.12	100.00%	100.00%	2	2
HPIV3_MAIN_HPIV3_3480_4179	TGTAAAACGACGGCCAGTYCTCTCACAAAGCACAAAACAATCA	CAGGAAACAGCTATGACCTRGACCATGGGTAYAGTTCYGGT	65.15	64.07	100.00%	100.00%	2	2
HPIV3_MAIN_HPIV3_3513_4213	TGTAAAACGACGGCCAGTCGAACTCAAACRTTGCAAAARTG	CAGGAAACAGCTATGACCTTGGCATCRAACAGCATTCC	64.13	64.61	100.00%	100.00%	2	2
HPIV3_MAIN_HPIV3_3661_4356	TGTAAAACGACGGCCAGTCACRAAATCAAGCAGAAYRAAACA	CAGGAAACAGCTATGACCTTGTGTTGGGTRGAGATARTGA	63.48	59.01	100.00%	100.00%	2	2
HPIV3_MAIN_HPIV3_3749_4445	TGTAAAACGACGGCCAGTAAAATGAGTATAACTAACTCTGCAA	CAGGAAACAGCTATGACCTTTTTCDCCYTTCTCATYCA	55.01	58.58	100.00%	100.00%	2	2
HPIV3_MAIN_HPIV3_3778_4476	TGTAAAACGACGGCCAGTCACATTCCCAGARTCATCATTY	CAGGAAACAGCTATGACCTCAATCCGAGATGGAYCATGAA	60.49	65.16	100.00%	100.00%	2	2
HPIV3_MAIN_HPIV3_4199_4897	TGTAAAACGACGGCCAGTCTGTTYGATGCCAACAAAGTT	CAGGAAACAGCTATGACCTRTTGACYTCTTTTRTCCTAAGTT	60.38	55.83	100.00%	100.00%	2	2
HPIV3_MAIN_HPIV3_4281_4917	TGTAAAACGACGGCCAGTAYYGTACRGCAATTGGATCA	CAGGAAACAGCTATGACCTGACTGCTRAYRGTTGTTG	59.75	54.83	100.00%	100.00%	2	2
HPIV3_MAIN_HPIV3_4313_5002	TGTAAAACGACGGCCAGTAAAATTCCYAAGTCAATGGC	CAGGAAACAGCTATGACCTYTTRTTGTTYTGGTGTTCT	57.61	53	100.00%	100.00%	2	2
HPIV3_MAIN_HPIV3_44_655	TGTAAAACGACGGCCAGTWAAATTAACTTAGGATTAAAG	CAGGAAACAGCTATGACCGTRATAGCTTTGACYARAAC	45.71	49.4	100.00%	100.00%	2	2
HPIV3_MAIN_HPIV3_4681_5379	TGTAAAACGACGGCCAGTTCTRGTTATCTGGGCTTCATCA	CAGGAAACAGCTATGACCTGTTTTCATTGGATTCYTGATTRG	60.62	62.03	100.00%	100.00%	2	2
HPIV3_MAIN_HPIV3_4732_5424	TGTAAAACGACGGCCAGTCCAACCTTCTTTACCTGGCGA	CAGGAAACAGCTATGACCTRGTTCCAATTACCCCTCCAAA	64.88	63.41	100.00%	100.00%	2	2
HPIV3_MAIN_HPIV3_4850_5502	TGTAAAACGACGGCCAGTRRAGCAAATAARGGATAATCAA	CAGGAAACAGCTATGACCTRTCTGATCTTGCCTGCTTG	55.83	59.88	100.00%	100.00%	2	2
HPIV3_MAIN_HPIV3_497_1163	TGTAAAACGACGGCCAGTTGGATATTTGGAAGTGACCTGGA	CAGGAAACAGCTATGACCCGTCACATACTGTTGCATGGC	64.1	63.97	100.00%	100.00%	2	2
HPIV3_MAIN_HPIV3_4982_5672	TGTAAAACGACGGCCAGTAGAACACCARAACAAYAARA	CAGGAAACAGCTATGACCYCCTAAYTGAAGTCCTGCTG	53	58	100.00%	100.00%	2	2
HPIV3_MAIN_HPIV3_5023_5705	TGTAAAACGACGGCCAGTAAAYWAAAATYCCAAAAGAGA	CAGGAAACAGCTATGACCTGTTAATTCTGARTAATGCTGYG	53.6	58.42	100.00%	100.00%	2	2
HPIV3_MAIN_HPIV3_5056_5734	TGTAAAACGACGGCCAGTCAARCACTRARACACAATG	CAGGAAACAGCTATGACCAAYGATCCTATGTTATCACCAA	51.71	56.32	100.00%	100.00%	2	2
HPIV3_MAIN_HPIV3_527_1223	TGTAAAACGACGGCCAGTCAGGAAACTATGTTGCAGAAYGGM	CAGGAAACAGCTATGACCRGCATCACGTGCTACTGCTTG	65.57	64.3	100.00%	100.00%	2	2
HPIV3_MAIN_HPIV3_5479_6179	TGTAAAACGACGGCCAGTAGCCAAGCAGGCAAGATCAG	CAGGAAACAGCTATGACCTGTGAYYGTKGTTCTTGGACATTG	64.36	66.11	100.00%	100.00%	2	2
HPIV3_MAIN_HPIV3_5511_6210	TGTAAAACGACGGCCAGTTCAARGAAGCAATYAGGGACACA	CAGGAAACAGCTATGACCTGACAAATGCATAYCTTGGAACWA	64.92	62.43	100.00%	100.00%	2	2
HPIV3_MAIN_HPIV3_5540_6232	TGTAAAACGACGGCCAGTGCAGTGCAGTCAGTTCAGAGC	CAGGAAACAGCTATGACCCARTTYGCAACCACTCCTCC	62.87	63.27	100.00%	100.00%	2	2
HPIV3_MAIN_HPIV3_580_1280	TGTAAAACGACGGCCAGTCCACACRTTTGGGTATCCATCA	CAGGAAACAGCTATGACCTTTRGMTTCGTGTGTCACTCCW	65.2	62.76	100.00%	100.00%	2	2
HPIV3_MAIN_HPIV3_6006_6659	TGTAAAACGACGGCCAGTTTCCCAGCCATATYATGACGAA	CAGGAAACAGCTATGACCTTGATCCAYTYGATTTCTCTTTTGA	64.43	63.42	100.00%	100.00%	2	2
HPIV3_MAIN_HPIV3_6030_6690	TGTAAAACGACGGCCAGTGGGCATTTCTAGGTGGAGCA	CAGGAAACAGCTATGACCATTTGTTTGTYARTACATAYGGCTT	63.84	58.97	100.00%	100.00%	2	2
HPIV3_MAIN_HPIV3_6059_6755	TGTAAAACGACGGCCAGTGAATGYATAGAAGCATTYAGCAGY	CAGGAAACAGCTATGACCTGRRTTGYGTAACTTTACTCCTAAG	60.47	58.79	100.00%	100.00%	2	2
HPIV3_MAIN_HPIV3_6290_6990	TGTAAAACGACGGCCAGTCAAGGARTMAAAATTATAACACAYA	CAGGAAACAGCTATGACCGGRYCTTTTCACTWTTGATG	55.85	55.49	100.00%	100.00%	2	2
HPIV3_MAIN_HPIV3_6340_7029	TGTAAAACGACGGCCAGTCGGAATGCTGTTCAAYACAA	CAGGAAACAGCTATGACCCCATAAACTCATTRTTTATKTCTYG	60.44	57.47	100.00%	100.00%	2	2
HPIV3_MAIN_HPIV3_6365_7060	TGTAAAACGACGGCCAGTGAAGGAACTCTTGCATTCTAYACA	CAGGAAACAGCTATGACCTCMGATGCCAYTTGGATCTTTT	59.61	64.23	100.00%	100.00%	2	2
HPIV3_MAIN_HPIV3_6816_7466	TGTAAAACGACGGCCAGTGGAAGCAYACCAAYCACGGA	CAGGAAACAGCTATGACCTGAYTTYCCTATATCCTGRCAACC	65.23	62.71	100.00%	100.00%	2	2
HPIV3_MAIN_HPIV3_6838_7533	TGTAAAACGACGGCCAGTGGAYGYTGGYAATGAGCTGG	CAGGAAACAGCTATGACCWCCTRGGATTTAAGTCAGGTACCAA	64.86	62.48	100.00%	100.00%	2	2
HPIV3_MAIN_HPIV3_6874_7574	TGTAAAACGACGGCCAGTTCATRRCAACAAGCTCACYAA	CAGGAAACAGCTATGACCRCATGACTTYCTATTGTCATTT	59.05	54.68	100.00%	100.00%	2	2
HPIV3_MAIN_HPIV3_7278_7966	TGTAAAACGACGGCCAGTGRTGCACGTCTGGTCTTCCA	CAGGAAACAGCTATGACCCCYTTGTCAACAACAATKATRGAG	65.02	61.15	100.00%	100.00%	2	2
HPIV3_MAIN_HPIV3_7349_8042	TGTAAAACGACGGCCAGTGCYATGCCAACGACTGTTGA	CAGGAAACAGCTATGACCYAAYCTTCCTTCTGACCCCCA	64.2	64.62	100.00%	100.00%	2	2
HPIV3_MAIN_HPIV3_7402_8101	TGTAAAACGACGGCCAGTTGATCTGATTTATGCTTAYACCTC	CAGGAAACAGCTATGACCAAYTTGCTRTGCCAACTTGT	57.29	58.12	100.00%	100.00%	2	2
HPIV3_MAIN_HPIV3_7563_8216	TGTAAAACGACGGCCAGTGRAAGTCATGYTCTCTAGCACTCC	CAGGAAACAGCTATGACCYGGACATGARTGTCCCCA	62.07	62.07	100.00%	100.00%	2	2
HPIV3_MAIN_HPIV3_7608_8282	TGTAAAACGACGGCCAGTTGTGTTCRACTCCVAAAGTTGATG	CAGGAAACAGCTATGACCTGAYACAATGCTYCCTGTGGG	65.11	65.22	100.00%	100.00%	2	2
HPIV3_MAIN_HPIV3_8036_8736	TGTAAAACGACGGCCAGTAGRTTRMTTCTACTAGGTAACA	CAGGAAACAGCTATGACCTGCTATTYTACCTTTAACGA	49.57	52	100.00%	100.00%	2	2
HPIV3_MAIN_HPIV3_8084_8781	TGTAAAACGACGGCCAGTAGTTGGCAYAGCAARTTACAA	CAGGAAACAGCTATGACCATCCATATCRTARGGYTGAG	58.21	54.36	100.00%	100.00%	2	2
HPIV3_MAIN_HPIV3_8164_8853	TGTAAAACGACGGCCAGTTGTGCTATCAAGACCAGGAAA	CAGGAAACAGCTATGACCAATWGATCGTTGTCTTTTATCYA	59.8	55.07	100.00%	100.00%	2	2
HPIV3_MAIN_HPIV3_8582_9276	TGTAAAACGACGGCCAGTTCAGCAATCAGACAATRGACAAAA	CAGGAAACAGCTATGACCGARATTCTTCTGGTCTTCTAACARG	62.74	59.22	100.00%	100.00%	2	2
HPIV3_MAIN_HPIV3_8616_9304	TGTAAAACGACGGCCAGTAAAAACTTAGGAGCAAAGCR	CAGGAAACAGCTATGACCTCAAAACCAATTCTGGATGTATCA	56.92	61.86	100.00%	100.00%	2	2
HPIV3_MAIN_HPIV3_8690_9384	TGTAAAACGACGGCCAGTTCCTGAGTGTCACCTTAACTCTCC	CAGGAAACAGCTATGACCTCGGCCTTCGAYTACGTCAC	62.37	64.96	100.00%	100.00%	2	2
HPIV3_MAIN_HPIV3_8838_9538	TGTAAAACGACGGCCAGTAGACAACGATCWATTAGAAGATT	CAGGAAACAGCTATGACCRGGATAATGCAAGTGGTTCT	53.85	56.66	100.00%	100.00%	2	2
HPIV3_MAIN_HPIV3_8876_9576	TGTAAAACGACGGCCAGTTGARAAAGTGARTGAYTTAGGAAAA	CAGGAAACAGCTATGACCTCCYCTTAGTTGTTTRACAGGATCA	59.72	62.96	100.00%	100.00%	2	2
HPIV3_MAIN_HPIV3_9204_9895	TGTAAAACGACGGCCAGTCAAAAAGCTCGAAATGAGRTCACY	CAGGAAACAGCTATGACCGCCACTGTCCACCATGYCTY	64.4	65.19	100.00%	100.00%	2	2
HPIV3_MAIN_HPIV3_9376_10076	TGTAAAACGACGGCCAGTAAGGCCGATGGAATATAAGTG	CAGGAAACAGCTATGACCAATGCTTTATCTTTCATATAAATTG	59.41	54.52	100.00%	100.00%	2	2
HPIV3_MAIN_HPIV3_9438_10116	TGTAAAACGACGGCCAGTAAAGGTAATAAYCTRTGGGAAGTGA	CAGGAAACAGCTATGACCTGCAGGAYAAACKGTRTCCCA	60.11	65.1	100.00%	100.00%	2	2
HPIV3_MAIN_HPIV3_9738_10414	TGTAAAACGACGGCCAGTGGGCATCCTCCATTAGARGC	CAGGAAACAGCTATGACCTCTCTCCCTTCACCATCCCA	63.4	64.46	100.00%	100.00%	2	2
HPIV3_MAIN_HPIV3_9908_10594	TGTAAAACGACGGCCAGTACCTGAYCATGCACACGAAT	CAGGAAACAGCTATGACCTGTARATATCCGTTGACTTGAAT	61.72	56.83	100.00%	100.00%	2	2
HPIV3_MAIN_HPIV3_9938_10619	TGTAAAACGACGGCCAGTTGCTTACGGTTCAAAYTCTGCRA	CAGGAAACAGCTATGACCCAGCTCACARTCTCRTATCCATCA	66.33	63.95	100.00%	100.00%	2	2
RBL_GI_Main_RBL1T01_01_312	TGTAAAACGACGGCCAGTCAATGGRARCTAYCGGACCT	CAGGAAACAGCTATGACCACGTGTAGGGCTTCTTTAG	46.9	53.64	27.27%	27.27%	11	11
RBL_GI_Main_RBL1T01_1036_1381	TGTAAAACGACGGCCAGTGTGTTCCAGCGCATGCTGTC	CAGGAAACAGCTATGACCCTGTTCCCACTCCTCCATGC	66.85	64.49	27.27%	27.27%	11	11
RBL_GI_Main_RBL1T01_1122_1462	TGTAAAACGACGGCCAGTGAGCCACAGCATCACGCTC	CAGGAAACAGCTATGACCCGATTTTGGGGGTTGCAC	64.8	63.76	27.27%	27.27%	11	11
RBL_GI_Main_RBL1T01_1237_1565	TGTAAAACGACGGCCAGTAGGTTGGCGGGGATYATGAA	CAGGAAACAGCTATGACCAAGGACGYTCGCGCGGGRC	64.08	68.05	9.09%	9.09%	11	11
RBL_GI_Main_RBL1T01_1324_1667	TGTAAAACGACGGCCAGTATYAAGCGGTTCTTCGGCAG	CAGGAAACAGCTATGACCGGAGAGCCTCGAARTCCCAC	61.82	63.51	72.73%	63.64%	11	11
RBL_GI_Main_RBL1T01_1414_1751	TGTAAAACGACGGCCAGTCTCGAGGACGGCGGGCRCCA	CAGGAAACAGCTATGACCCGGGGTGGCGGTAGAGCAC	74.06	69.85	63.64%	63.64%	11	11
RBL_GI_Main_RBL1T01_144_494	TGTAAAACGACGGCCAGTGGAAGTGCGCGATGTTGTTW	CAGGAAACAGCTATGACCCGTAGAAKGGGCCGCTCG	63.7	63.7	45.45%	36.36%	11	11
RBL_GI_Main_RBL1T01_1486_1823	TGTAAAACGACGGCCAGTACCTGGATCGTCCACGCRG	CAGGAAACAGCTATGACCGYGGGTCGCATAAGACCAGG	62.34	60.57	63.64%	72.73%	11	11
RBL_GI_Main_RBL1T01_1597_1937	TGTAAAACGACGGCCAGTCTYATCCCGCCGTGGCTGTT	CAGGAAACAGCTATGACCAGGGGCGCTCGGGTGGAG	67.27	71.87	81.82%	72.73%	11	11
RBL_GI_Main_RBL1T01_1774_2124	TGTAAAACGACGGCCAGTCTTGAYGAGCCKGGCGAG	CAGGAAACAGCTATGACCAGGTCACGCACCGAGAGYG	53.39	60.06	72.73%	81.82%	11	11
RBL_GI_Main_RBL1T01_1839_2160	TGTAAAACGACGGCCAGTGGGCCCYGAACGCCAYTT	CAGGAAACAGCTATGACCGTGACCGCRYTTGCGTCG	61.83	61.89	63.64%	72.73%	11	11
RBL_GI_Main_RBL1T01_1957_2275	TGTAAAACGACGGCCAGTGCGTGGGCRAAGTTCTTCC	CAGGAAACAGCTATGACCAGTRCCGCGGGCGTCCRW	60.3	64.32	72.73%	81.82%	11	11
RBL_GI_Main_RBL1T01_2056_2406	TGTAAAACGACGGCCAGTCTGATCGCRCTGGCYTTG	CAGGAAACAGCTATGACCACCTCCAGCTCSGCGTSRC	52.41	51.2	36.36%	9.09%	11	11
RBL_GI_Main_RBL1T01_2106_2456	TGTAAAACGACGGCCAGTRCTCTCGGTGCGTGACCTG	CAGGAAACAGCTATGACCTGTCTGGGTCTGCCTTGGYT	63.33	62.47	81.82%	54.55%	11	11
RBL_GI_Main_RBL1T01_2132_2481	TGTAAAACGACGGCCAGTGTGYAGCGTTCGACGCAAR	CAGGAAACAGCTATGACCCGGGCGTARCTTTCAACGA	60.23	61.49	36.36%	27.27%	11	11
RBL_GI_Main_RBL1T01_230_574	TGTAAAACGACGGCCAGTGYGATCACCCAGCACTCCAC	CAGGAAACAGCTATGACCGCACATCTGCATGGGTGTGT	59.05	64.67	27.27%	27.27%	11	11
RBL_GI_Main_RBL1T01_2338_2682	TGTAAAACGACGGCCAGTGCGGGTGACYCSGYCCCT	CAGGAAACAGCTATGACCGGTGTSGCCACKGCCTCG	49.79	55.95	36.36%	27.27%	11	11
RBL_GI_Main_RBL1T01_2484_2806	TGTAAAACGACGGCCAGTCGCCGGACCCGTGCACCT	CAGGAAACAGCTATGACCYAGCGCGACGATGCTGCG	73.85	70.08	36.36%	36.36%	11	11
RBL_GI_Main_RBL1T01_2644_2989	TGTAAAACGACGGCCAGTCTCGCCCCATGCCCCACC	CAGGAAACAGCTATGACCRACGAGCACRGAGGCGTGCG	73.09	66.61	81.82%	81.82%	11	11
RBL_GI_Main_RBL1T01_2703_3049	TGTAAAACGACGGCCAGTCCACATCATCCACGCSGTH	CAGGAAACAGCTATGACCGCRRGRTGCGAGGGGCTC	55.78	57.65	72.73%	72.73%	11	11
RBL_GI_Main_RBL1T01_2896_3239	TGTAAAACGACGGCCAGTCTYGCGGCTACGCGCRCCGA	CAGGAAACAGCTATGACCTVGCCCAGCTGGTGGCRCCG	69.3	69.32	90.91%	90.91%	11	11
RBL_GI_Main_RBL1T01_2973_3323	TGTAAAACGACGGCCAGTCGCCTCYGTGCTCGTYGG	CAGGAAACAGCTATGACCCGGGCTTGAGCACRCTGTA	56.39	58.49	90.91%	90.91%	11	11
RBL_GI_Main_RBL1T01_3149_3499	TGTAAAACGACGGCCAGTGCGAACTCTGCCGGTACAC	CAGGAAACAGCTATGACCCCARCAGGTGTTTGGGTCTA	63.33	57.41	90.91%	90.91%	11	11
RBL_GI_Main_RBL1T01_3279_3617	TGTAAAACGACGGCCAGTCGCCACGCATTTYCCATTA	CAGGAAACAGCTATGACCAGTCCTCATGRGTKCGGGCT	61.15	55.74	81.82%	81.82%	11	11
RBL_GI_Main_RBL1T01_3351_3699	TGTAAAACGACGGCCAGTCGGGAGTGAYATGTGGCG	CAGGAAACAGCTATGACCATCAGGGGGTCGAGGGGRT	62.6	64.87	90.91%	90.91%	11	11
RBL_GI_Main_RBL1T01_3406_3745	TGTAAAACGACGGCCAGTACCCCCTCCAACGCYCAC	CAGGAAACAGCTATGACCCTCGGAGCCGACCCACAC	62.16	66.93	90.91%	90.91%	11	11
RBL_GI_Main_RBL1T01_3546_3873	TGTAAAACGACGGCCAGTCTACACGAGYGCCGGGTG	CAGGAAACAGCTATGACCACYGCGCAGACGAARTGG	58.74	55.71	63.64%	45.45%	11	11
RBL_GI_Main_RBL1T01_3588_3925	TGTAAAACGACGGCCAGTCCTGAGCGAAGCCCGMAC	CAGGAAACAGCTATGACCGACCGCGAGCCAAAGGTG	62.76	66.79	81.82%	81.82%	11	11
RBL_GI_Main_RBL1T01_3705_4055	TGTAAAACGACGGCCAGTCGTGGGATGCGCCTGTTC	CAGGAAACAGCTATGACCGTTGGACTGAYGCGAGGGC	67.77	62.63	81.82%	81.82%	11	11
RBL_GI_Main_RBL1T01_3761_4101	TGTAAAACGACGGCCAGTACCACCTCCTGGTGTCCCTC	CAGGAAACAGCTATGACCGCGGCCATGTTCCATACYC	65.2	59.96	81.82%	81.82%	11	11
RBL_GI_Main_RBL1T01_3884_4233	TGTAAAACGACGGCCAGTCACGCCGCGTCTCGGACC	CAGGAAACAGCTATGACCGCGGCGTTCTTGATGTCGAT	72.57	67.16	81.82%	81.82%	11	11
RBL_GI_Main_RBL1T01_3948_4285	TGTAAAACGACGGCCAGTCTGTGCCGCGACCGACGAG	CAGGAAACAGCTATGACCRTAGATGCGGCGGTAGGCG	72.55	67	100.00%	100.00%	11	11
RBL_GI_Main_RBL1T01_4059_4408	TGTAAAACGACGGCCAGTYCGCAAAGGCCCYTACAAYA	CAGGAAACAGCTATGACCGCGGCAGTTRTTGGCGTART	57.04	62.15	100.00%	100.00%	11	11
RBL_GI_Main_RBL1T01_4080_4407	TGTAAAACGACGGCCAGTCAGRGTATGGAACATGGCCG	CAGGAAACAGCTATGACCCGGCAGTTRTTGGCGTARTG	60.01	61.13	100.00%	100.00%	11	11
RBL_GI_Main_RBL1T01_4109_4448	TGTAAAACGACGGCCAGTGCAAGACYACCCGCATYCTC	CAGGAAACAGCTATGACCGKCGTGAGCGCTCGGTAG	56.43	59.26	100.00%	100.00%	11	11
RBL_GI_Main_RBL1T01_418_765	TGTAAAACGACGGCCAGTGCCGAGACGGCCAGYGAG	CAGGAAACAGCTATGACCGTGCAGGGGCGGGTGTAG	63.45	66.56	27.27%	27.27%	11	11
RBL_GI_Main_RBL1T01_4249_4585	TGTAAAACGACGGCCAGTCTGACGAAACCGCTCGCC	CAGGAAACAGCTATGACCCGAGAAGGCGAGGTGRAGGT	66.91	62.5	100.00%	100.00%	11	11
RBL_GI_Main_RBL1T01_4288_4623	TGTAAAACGACGGCCAGTGAYGAGGCGTTYACYCTCGG	CAGGAAACAGCTATGACCCGTATGCCRGCYTCGTGR	51.84	49.73	100.00%	90.91%	11	11
RBL_GI_Main_RBL1T01_4408_4738	TGTAAAACGACGGCCAGTACCCCCGTCCCYGACCGCT	CAGGAAACAGCTATGACCGCTGACGATGGCGAGGTC	69.05	64.65	100.00%	100.00%	11	11
RBL_GI_Main_RBL1T01_4450_4798	TGTAAAACGACGGCCAGTACTTGGCGCTTCCCCGACT	CAGGAAACAGCTATGACCAGCGCGCAGTGAGCCGTC	67.98	70.22	100.00%	100.00%	11	11
RBL_GI_Main_RBL1T01_4537_4887	TGTAAAACGACGGCCAGTTGYAACCTYTGGGACGGC	CAGGAAACAGCTATGACCTGYTCRACGGCGACRACG	56.53	49.77	100.00%	90.91%	11	11
RBL_GI_Main_RBL1T01_4646_4979	TGTAAAACGACGGCCAGTAGGGYATGAGCGTYGGCAC	CAGGAAACAGCTATGACCCGAAGACGAGCTCCTCCAGR	56.8	62.77	90.91%	90.91%	11	11
RBL_GI_Main_RBL1T01_4739_5075	TGTAAAACGACGGCCAGTTGACCCGGGCCTCCGACG	CAGGAAACAGCTATGACCTGTTGAGCAGGTGACGCGAG	73.89	67.59	81.82%	81.82%	11	11
RBL_GI_Main_RBL1T01_4755_5105	TGTAAAACGACGGCCAGTCGCACTCTACCTCCACGAGC	CAGGAAACAGCTATGACCGTTCYGTYCCGGGCATCTCG	64.88	59.63	100.00%	100.00%	11	11
RBL_GI_Main_RBL1T01_4804_5132	TGTAAAACGACGGCCAGTCTCAGCGCGTTCCTCGAC	CAGGAAACAGCTATGACCGCACGGCGCARACGGCAC	64.88	71.8	90.91%	90.91%	11	11
RBL_GI_Main_RBL1T01_4932_5279	TGTAAAACGACGGCCAGTAGACGTGCCGCCCTTCTG	CAGGAAACAGCTATGACCCGATCCGTTCCCGCAAGTA	66.44	65.76	100.00%	100.00%	11	11
RBL_GI_Main_RBL1T01_4960_5310	TGTAAAACGACGGCCAGTCTGGAGGAGCTCGTCTTCGG	CAGGAAACAGCTATGACCACGCCCATCTGCGTGTAG	66.21	62.43	100.00%	100.00%	11	11
RBL_GI_Main_RBL1T01_5053_5397	TGTAAAACGACGGCCAGTATCTCGCGTCACCTGCTCAA	CAGGAAACAGCTATGACCGGGACGCTCAGGCTCTGG	65.9	66.1	100.00%	100.00%	11	11
RBL_GI_Main_RBL1T01_5156_5506	TGTAAAACGACGGCCAGTGGTCGACCCTCCGCACYG	CAGGAAACAGCTATGACCCCAYGCCCGGATCTCAAG	63.01	60.86	90.91%	90.91%	11	11
RBL_GI_Main_RBL1T01_5241_5574	TGTAAAACGACGGCCAGTYCAGGAGTGGCGCATGAC	CAGGAAACAGCTATGACCARGGCGCGCATGATGATCT	61.64	63.62	100.00%	100.00%	11	11
RBL_GI_Main_RBL1T01_532_882	TGTAAAACGACGGCCAGTGCGGACAGATGCYTGCTYTA	CAGGAAACAGCTATGACCTGGGCAACCTCCCATGAR	57.31	63.83	18.18%	18.18%	11	11
RBL_GI_Main_RBL1T01_5346_5691	TGTAAAACGACGGCCAGTCTAYCCYGAGATCTTCGCCG	CAGGAAACAGCTATGACCTGGTTCATGTCGAACTCRGTGA	54.5	59.15	90.91%	100.00%	11	11
RBL_GI_Main_RBL1T01_5401_5751	TGTAAAACGACGGCCAGTTTCCTCAARGCCACCYTGAA	CAGGAAACAGCTATGACCCARGGGAGRCCCAAGAGAGC	56.85	57.14	100.00%	100.00%	11	11
RBL_GI_Main_RBL1T01_5486_5804	TGTAAAACGACGGCCAGTGCCTTGAGATCCGGGCRT	CAGGAAACAGCTATGACCGTTCGCGCAGGGTGCAGTAG	61.9	67.86	100.00%	100.00%	11	11
RBL_GI_Main_RBL1T01_5506_5830	TGTAAAACGACGGCCAGTGCCAAGGAGTGGGTWCAGGT	CAGGAAACAGCTATGACCCTCGCAGCCGGTCTCAGT	62.09	64.37	81.82%	81.82%	11	11
RBL_GI_Main_RBL1T01_5640_5949	TGTAAAACGACGGCCAGTYTACACCACCAAYGCCATCG	CAGGAAACAGCTATGACCACCATRTCGTCRCCCTGGAA	59.51	57.1	72.73%	63.64%	11	11
RBL_GI_Main_RBL1T01_5746_6096	TGTAAAACGACGGCCAGTCCYTGCGCCGAAGACTACC	CAGGAAACAGCTATGACCAAGAGGCCGGCCGCRGTG	62.52	67.57	63.64%	90.91%	11	11
RBL_GI_Main_RBL1T01_5896_6245	TGTAAAACGACGGCCAGTATGGTCCCCAAAGGCGTG	CAGGAAACAGCTATGACCCGTAGTACGCAGCATTGGCR	65.74	61.91	72.73%	90.91%	11	11
RBL_GI_Main_RBL1T01_6046_6389	TGTAAAACGACGGCCAGTACCCCHACCCCCAGYTTC	CAGGAAACAGCTATGACCAGTCAGCGTCGTGGAGRTTG	56.06	60.72	72.73%	90.91%	11	11
RBL_GI_Main_RBL1T01_604_934	TGTAAAACGACGGCCAGTCTCGTGGCGGTTGACTTGT	CAGGAAACAGCTATGACCGATRGGGAGGGTGCATCG	63.82	59.41	18.18%	18.18%	11	11
RBL_GI_Main_RBL1T01_6157_6497	TGTAAAACGACGGCCAGTGAAGAACAGCAGGTGGCCCT	CAGGAAACAGCTATGACCGCTCTCCCGARTGGCAARA	65.37	60.75	54.55%	63.64%	11	11
RBL_GI_Main_RBL1T01_6334_6661	TGTAAAACGACGGCCAGTGCGCTCGAGGAGATYCAGAC	CAGGAAACAGCTATGACCRTCTCCGGAGGTGCTGGAGT	60.79	64.91	72.73%	90.91%	11	11
RBL_GI_Main_RBL1T01_6376_6721	TGTAAAACGACGGCCAGTCACGACGCTGACTAACGCCC	CAGGAAACAGCTATGACCCTGGCCACGGCCCCGGTT	67.76	74.4	90.91%	81.82%	11	11
RBL_GI_Main_RBL1T01_6503_6843	TGTAAAACGACGGCCAGTGTGCCCGAATGGCTTCYA	CAGGAAACAGCTATGACCGTYTGCATRCGCGGGGGTT	60.25	63.87	72.73%	63.64%	11	11
RBL_GI_Main_RBL1T01_6556_6903	TGTAAAACGACGGCCAGTCTCGAGGCACAATCMCGC	CAGGAAACAGCTATGACCGCYTGGAACGGGTTGGTC	59.01	60.59	72.73%	63.64%	11	11
RBL_GI_Main_RBL1T01_6722_7048	TGTAAAACGACGGCCAGTGYAGGGACTGGTCCAGGG	CAGGAAACAGCTATGACCGGTGCCCAGGTTGGTGAA	58.31	64.59	100.00%	72.73%	11	11
RBL_GI_Main_RBL1T01_6758_7097	TGTAAAACGACGGCCAGTAGCGGCAAGAAAGYCGCTC	CAGGAAACAGCTATGACCGGTTGTACATGAGCGCAGGG	61.92	65.34	81.82%	81.82%	11	11
RBL_GI_Main_RBL1T01_6824_7169	TGTAAAACGACGGCCAGTAACCCCCGCGYATGCARA	CAGGAAACAGCTATGACCAAACGCCCCTGACGTCGC	63.03	68.4	90.91%	90.91%	11	11
RBL_GI_Main_RBL1T01_7007_7357	TGTAAAACGACGGCCAGTTCTTYTACCGCGTCGACCTR	CAGGAAACAGCTATGACCCTGGGGRGCRCCRAAGCG	59.43	54.09	63.64%	63.64%	11	11
RBL_GI_Main_RBL1T01_7028_7378	TGTAAAACGACGGCCAGTAYTTCACCAACCTGGGCACC	CAGGAAACAGCTATGACCCAAGAGCCCGGCRAGGAA	64.59	62.06	81.82%	90.91%	11	11
RBL_GI_Main_RBL1T01_7221_7571	TGTAAAACGACGGCCAGTGCGCTGGCACCGACTGCT	CAGGAAACAGCTATGACCCGTTTCGGTGRTGCTGGC	70.11	63.36	90.91%	90.91%	11	11
RBL_GI_Main_RBL1T01_7255_7604	TGTAAAACGACGGCCAGTGGCCTYGACGGCGACAGC	CAGGAAACAGCTATGACCCTTGGAGCCARTGGCCGGG	65.37	71.26	81.82%	90.91%	11	11
RBL_GI_Main_RBL1T01_7418_7729	TGTAAAACGACGGCCAGTAGCCCCGCGCTGAYATGG	CAGGAAACAGCTATGACCGGTRARAGGCGTCGGGGTC	68.66	61.7	90.91%	90.91%	11	11
RBL_GI_Main_RBL1T01_7467_7811	TGTAAAACGACGGCCAGTYGCGCACGGGCAGCAYTA	CAGGAAACAGCTATGACCCGCCGCAGCTGTCATTRAG	66.02	63.36	81.82%	81.82%	11	11
RBL_GI_Main_RBL1T01_7530_7880	TGTAAAACGACGGCCAGTTCAYGGCGGCACCYTGCG	CAGGAAACAGCTATGACCAGATCARCCGACCGCACC	67.44	61.43	100.00%	90.91%	11	11
RBL_GI_Main_RBL1T01_7552_7894	TGTAAAACGACGGCCAGTGGCCAGCAYCACCGAAAC	CAGGAAACAGCTATGACCGGTGGACARCCCRCAGATCA	62.06	56.32	81.82%	63.64%	11	11
RBL_GI_Main_RBL1T01_7590_7921	TGTAAAACGACGGCCAGTCCAYTGGCTCCAAGGCGG	CAGGAAACAGCTATGACCRAACCGGGTWGGCGGGTA	67.91	61.91	90.91%	63.64%	11	11
RBL_GI_Main_RBL1T01_7711_8046	TGTAAAACGACGGCCAGTACCCCGACGCCTYTYACC	CAGGAAACAGCTATGACCCTCACCAGTTCGGGGCAG	59.43	64.45	81.82%	81.82%	11	11
RBL_GI_Main_RBL1T01_773_1111	TGTAAAACGACGGCCAGTTCTACCARGTCYTGCCGGAY	CAGGAAACAGCTATGACCRAACTTGAACACRCGCTCGC	54.81	57.45	18.18%	18.18%	11	11
RBL_GI_Main_RBL1T01_7853_8180	TGTAAAACGACGGCCAGTCYGACACCCGGTGCGGTC	CAGGAAACAGCTATGACCGGCGGCACACCATGAATATC	64.04	64.96	100.00%	81.82%	11	11
RBL_GI_Main_RBL1T01_7923_8271	TGTAAAACGACGGCCAGTCTGCGYYATGCGGTGGGG	CAGGAAACAGCTATGACCGTGAARGCCTCCTCGCCRTAG	65.88	59.52	90.91%	90.91%	11	11
RBL_GI_Main_RBL1T01_8009_8347	TGTAAAACGACGGCCAGTCCGCCCATCCAGGYACCC	CAGGAAACAGCTATGACCGGACTCRAAGCGGACGCC	67.06	61.52	90.91%	81.82%	11	11
RBL_GI_Main_RBL1T01_8139_8475	TGTAAAACGACGGCCAGTCCTGCTGGTCCCGTGGGT	CAGGAAACAGCTATGACCCGCGCGCAAGGGGCTGTG	68.45	75.43	90.91%	90.91%	11	11
RBL_GI_Main_RBL1T01_8255_8603	TGTAAAACGACGGCCAGTGCGAGGAGGCYTTCACCTAC	CAGGAAACAGCTATGACCCGGTRGGGTGGTACTGCTTR	60.46	57.95	100.00%	90.91%	11	11
RBL_GI_Main_RBL1T01_8422_8758	TGTAAAACGACGGCCAGTGAYGTCTCGTGCGAGGGYTT	CAGGAAACAGCTATGACCCCAGACGGTCCTGGTCTCTG	58.31	64.76	90.91%	81.82%	11	11
RBL_GI_Main_RBL1T01_8474_8818	TGTAAAACGACGGCCAGTGCATYTGGAAYGGCACACAG	CAGGAAACAGCTATGACCCGTGTTGCAGAAYGGGTGTT	57.38	60.24	81.82%	90.91%	11	11
RBL_GI_Main_RBL1T01_848_1194	TGTAAAACGACGGCCAGTGCGCCGTGGCCGAACTYT	CAGGAAACAGCTATGACCGCGTCTTCCTCGGCGCAC	68.66	69.38	18.18%	18.18%	11	11
RBL_GI_Main_RBL1T01_8656_8994	TGTAAAACGACGGCCAGTCCCACCGACACYGTGATGAG	CAGGAAACAGCTATGACCACAAGCCGCGAGCAGTCAG	60.03	66.68	90.91%	90.91%	11	11
RBL_GI_Main_RBL1T01_8714_9058	TGTAAAACGACGGCCAGTAGACCGTCCGGGTCAAGTTC	CAGGAAACAGCTATGACCRGTGCGCAGCAGGGGGTC	65.14	68.22	81.82%	81.82%	11	11
RBL_GI_Main_RBL1T01_8911_9250	TGTAAAACGACGGCCAGTGGCCTYGGGAGCCCGAAT	CAGGAAACAGCTATGACCCGGGCGAACKGTCTTGAAY	64.49	58.21	81.82%	81.82%	11	11
RBL_GI_Main_RBL1T01_8969_9315	TGTAAAACGACGGCCAGTATTCCCCTGACTGCTCGC	CAGGAAACAGCTATGACCCCGCACTGRTARCACCCG	62.9	57.42	90.91%	90.91%	11	11
RBL_GI_Main_RBL1T01_9113_9461	TGTAAAACGACGGCCAGTAGTGCGGACTCCACATACGC	CAGGAAACAGCTATGACCCGCAGCTGACYTGGTAGGG	65.02	61.13	90.91%	81.82%	11	11
RBL_GI_Main_RBL1T01_9278_9624	TGTAAAACGACGGCCAGTCYCGCAATGTGCGTGTGA	CAGGAAACAGCTATGACCCARAYRGCGCCCAGAGTGA	60.05	56.32	81.82%	72.73%	11	11
RBL_GI_Main_RBL1T01_9397_9747	TGTAAAACGACGGCCAGTCCCCCTGGGAAGTTYGTCA	CAGGAAACAGCTATGACCTGCGGGRATCTAGTRGGCTR	60.4	53.58	63.64%	54.55%	11	11
RBL_GII_MAIN_Rbl2T02_06_328	TGTAAAACGACGGCCAGTRAGCTAYYGGACCTCGCTT	CAGGAAACAGCTATGACCGCTBGGGTCGATGAGGAC	50.35	55.59	100.00%	100.00%	5	5
RBL_GII_MAIN_Rbl2T02_1008_1350	TGTAAAACGACGGCCAGTGTGGCGGTGGTTCAGYCTC	CAGGAAACAGCTATGACCGGCACGCTGCCGAARAAC	60.35	64.31	80.00%	80.00%	5	5
RBL_GII_MAIN_Rbl2T02_1277_1596	TGTAAAACGACGGCCAGTCCGACTCCCTGAGCGTGG	CAGGAAACAGCTATGACCGCYTCGTCATCYGGCGGG	67.02	60.38	100.00%	100.00%	5	5
RBL_GII_MAIN_Rbl2T02_1308_1656	TGTAAAACGACGGCCAGTCACSATYTGGGACGCCATYA	CAGGAAACAGCTATGACCAARTCCCACKCGCGRCAG	52.89	50.85	60.00%	60.00%	5	5
RBL_GII_MAIN_Rbl2T02_1544_1869	TGTAAAACGACGGCCAGTACGTYCCACGCGAACKYC	CAGGAAACAGCTATGACCGCACCGGCRGMGAARTGG	51.17	53.56	20.00%	20.00%	5	5
RBL_GII_MAIN_Rbl2T02_1603_1946	TGTAAAACGACGGCCAGTCCRCCGTGGCTGTTYGCSGAGC	CAGGAAACAGCTATGACCCRTCAGCCCAGGGGCGCT	62.65	68.31	100.00%	100.00%	5	5
RBL_GII_MAIN_Rbl2T02_1774_2083	TGTAAAACGACGGCCAGTCTTGAYGAGCCSGGCGAR	CAGGAAACAGCTATGACCCAGYGTGCGCARRGCCAG	51.51	54.99	80.00%	80.00%	5	5
RBL_GII_MAIN_Rbl2T02_179_507	TGTAAAACGACGGCCAGTGGGCCATCGTAGCYGTGATA	CAGGAAACAGCTATGACCTCCTCKGGGTGGACGTARAA	58.52	54.25	80.00%	80.00%	5	5
RBL_GII_MAIN_Rbl2T02_1800_2127	TGTAAAACGACGGCCAGTGGCCCTSGTCYTRTGCGA	CAGGAAACAGCTATGACCGGSAGRTCACGCACCGARAG	51.46	54.92	80.00%	80.00%	5	5
RBL_GII_MAIN_Rbl2T02_2087_2413	TGTAAAACGACGGCCAGTAACAGGGGGCCGCYYTGG	CAGGAAACAGCTATGACCGCAGGCRACCTCYRGCTCGG	66.56	60.13	100.00%	40.00%	5	5
RBL_GII_MAIN_Rbl2T02_2087_2413	TGTAAAACGACGGCCAGTAACAGGGGGCCGCYYTGG	CAGGAAACAGCTATGACCGCAGGCRACCTCYRGCTCGG	66.56	60.13	80.00%	60.00%	5	5
RBL_GII_MAIN_Rbl2T02_2142_2481	TGTAAAACGACGGCCAGTYGACGCHAAYGCGGTCAC	CAGGAAACAGCTATGACCCGGGCGTARCTTTCGACRAT	51.15	57.09	60.00%	40.00%	5	5
RBL_GII_MAIN_Rbl2T02_2436_2783	TGTAAAACGACGGCCAGTARCCMGGGCGGACCCRGACA	CAGGAAACAGCTATGACCCGCGYTCGAGCAGSGCYT	61.73	55.33	80.00%	20.00%	5	5
RBL_GII_MAIN_Rbl2T02_2506_2838	TGTAAAACGACGGCCAGTGTBCGCRACATYATGGACCC	CAGGAAACAGCTATGACCCACGCRACRCACGYCCAC	50.29	46.07	80.00%	80.00%	5	5
RBL_GII_MAIN_Rbl2T02_2682_3015	TGTAAAACGACGGCCAGTCGGCCACGGCTGCGGGTA	CAGGAAACAGCTATGACCACGCGCCTGGCAGCGAGCCC	74.5	79.19	40.00%	40.00%	5	5
RBL_GII_MAIN_Rbl2T02_2702_3031	TGTAAAACGACGGCCAGTCRCAYATCATCCACGCDGTC	CAGGAAACAGCTATGACCGGTCGGRGGRGGRCTGAC	47.02	46.33	100.00%	100.00%	5	5
RBL_GII_MAIN_Rbl2T02_287_633	TGTAAAACGACGGCCAGTGGGGCCCTAAAGAAGCCCTA	CAGGAAACAGCTATGACCGCGACCGGCCASARGTCR	64.98	58.55	80.00%	80.00%	5	5
RBL_GII_MAIN_Rbl2T02_2915_3263	TGTAAAACGACGGCCAGTAGCCCGCCGAGCGYGTRAG	CAGGAAACAGCTATGACCAGACGACCACTTCGGGRATG	65.47	60.63	100.00%	100.00%	5	5
RBL_GII_MAIN_Rbl2T02_2971_3300	TGTAAAACGACGGCCAGTCACGCYTCYGTGCTCGTK	CAGGAAACAGCTATGACCTTYARTGGGAAGTGCGCRG	48.81	52.12	60.00%	80.00%	5	5
RBL_GII_MAIN_Rbl2T02_3146_3496	TGTAAAACGACGGCCAGTGGTGCGARCTCTGYCGGTA	CAGGAAACAGCTATGACCGCAGGTGTTHGGGTCTYGYTC	55.2	50.26	100.00%	100.00%	5	5
RBL_GII_MAIN_Rbl2T02_3223_3567	TGTAAAACGACGGCCAGTGCCACCGGYTGGGCGATG	CAGGAAACAGCTATGACCGGGCACCCRGCRCTCGTGTASGC	70.71	64.92	100.00%	100.00%	5	5
RBL_GII_MAIN_Rbl2T02_3343_3691	TGTAAAACGACGGCCAGTGGYATGTGCGGGAGYGAYA	CAGGAAACAGCTATGACCGTCGAGGGGGTCYCCRGT	50.8	52.98	100.00%	100.00%	5	5
RBL_GII_MAIN_Rbl2T02_3372_3713	TGTAAAACGACGGCCAGTCCGYGGCTGGCAGGGCAT	CAGGAAACAGCTATGACCAGCCCACGGTCTCCATCAG	68.55	65.16	100.00%	100.00%	5	5
RBL_GII_MAIN_Rbl2T02_3400_3745	TGTAAAACGACGGCCAGTCGGTGCACCCCYTCYAAY	CAGGAAACAGCTATGACCCTCRGAGCCGACCCATACG	54.9	59.22	100.00%	100.00%	5	5
RBL_GII_MAIN_Rbl2T02_3546_3875	TGTAAAACGACGGCCAGTSTACACGAGYGCYGGGTGC	CAGGAAACAGCTATGACCCKACCGCGCARACAAAGTG	50.77	57.67	100.00%	100.00%	5	5
RBL_GII_MAIN_Rbl2T02_3588_3925	TGTAAAACGACGGCCAGTYCTSAGCGAAGCCCGCAC	CAGGAAACAGCTATGACCRACCGCGAGCCARAGGTG	60.81	62.32	100.00%	100.00%	5	5
RBL_GII_MAIN_Rbl2T02_3672_3995	TGTAAAACGACGGCCAGTCACYGGRGACCCCCTCGAC	CAGGAAACAGCTATGACCGGTCGTCGTARTACGCYTGG	56.93	57.54	100.00%	100.00%	5	5
RBL_GII_MAIN_Rbl2T02_3763_4101	TGTAAAACGACGGCCAGTCACCTYCTGGTGTCCCTCCA	CAGGAAACAGCTATGACCGCGGCCATGTTCCAYACY	61.74	59.59	100.00%	100.00%	5	5
RBL_GII_MAIN_Rbl2T02_3835_4173	TGTAAAACGACGGCCAGTGARGGGGGCAACCCCACY	CAGGAAACAGCTATGACCGCGTTRGTGGGGCAGACRTA	63.1	58.06	100.00%	80.00%	5	5
RBL_GII_MAIN_Rbl2T02_3955_4281	TGTAAAACGACGGCCAGTGCGACCGACGARGGGCTG	CAGGAAACAGCTATGACCATRCGGCGRTAGGCGGCGAG	67.62	68.41	100.00%	60.00%	5	5
RBL_GII_MAIN_Rbl2T02_4007_4351	TGTAAAACGACGGCCAGTGCCTYGGGGACGAYGCCAT	CAGGAAACAGCTATGACCCTCCGCGGTGGTTTGGCT	62.28	68.36	100.00%	100.00%	5	5
RBL_GII_MAIN_Rbl2T02_4060_4408	TGTAAAACGACGGCCAGTCGYAARGGCCCCTAYAACATC	CAGGAAACAGCTATGACCGCGGCAGTTGTTRGCGTAGT	54.43	60.98	100.00%	100.00%	5	5
RBL_GII_MAIN_Rbl2T02_4111_4457	TGTAAAACGACGGCCAGTAAGACYACYCGCATCCTCGC	CAGGAAACAGCTATGACCGCCARGTGTGGCGTGAGC	56.62	63.56	100.00%	100.00%	5	5
RBL_GII_MAIN_Rbl2T02_4246_4585	TGTAAAACGACGGCCAGTGCGCTGACRAAACCGCTC	CAGGAAACAGCTATGACCCGARAAGGCGAGGTGRAGGT	60.19	59.39	100.00%	80.00%	5	5
RBL_GII_MAIN_Rbl2T02_427_777	TGTAAAACGACGGCCAGTGCCGGYGAGGCSTGGCAY	CAGGAAACAGCTATGACCTAGATGCGYGTGGTGCAGG	62.55	59.4	100.00%	100.00%	5	5
RBL_GII_MAIN_Rbl2T02_4297_4623	TGTAAAACGACGGCCAGTTTCACYCTYGGYGGCGAGTA	CAGGAAACAGCTATGACCCGTATGCCRGCCTCRTGRAG	46.31	50.49	100.00%	100.00%	5	5
RBL_GII_MAIN_Rbl2T02_4420_4769	TGTAAAACGACGGCCAGTGACCGCTGGCCYACCGAG	CAGGAAACAGCTATGACCGGAGGTAGAGRGCGTCGGAG	65.2	60.03	100.00%	100.00%	5	5
RBL_GII_MAIN_Rbl2T02_4458_4796	TGTAAAACGACGGCCAGTCTTCCCCGAYTGYTGGGC	CAGGAAACAGCTATGACCCGCGCAGTGAGCCGTCYT	61.58	65.93	80.00%	80.00%	5	5
RBL_GII_MAIN_Rbl2T02_4540_4890	TGTAAAACGACGGCCAGTAACCTYTGGGACGGYCGC	CAGGAAACAGCTATGACCGCCTGYTCGACGGCRACRAC	59.07	56.17	80.00%	80.00%	5	5
RBL_GII_MAIN_Rbl2T02_4639_4987	TGTAAAACGACGGCCAGTGAGGCCCAGGGYATGAGC	CAGGAAACAGCTATGACCGGCRCGGCCGAAGACGAG	61.32	65.83	100.00%	100.00%	5	5
RBL_GII_MAIN_Rbl2T02_4727_5070	TGTAAAACGACGGCCAGTCCATCGTCAGYCTSACCCG	CAGGAAACAGCTATGACCAGCAGGTGVCGCGAAATG	55.46	59.55	80.00%	80.00%	5	5
RBL_GII_MAIN_Rbl2T02_4765_5105	TGTAAAACGACGGCCAGTCTCCAYGARCTCGARGACGG	CAGGAAACAGCTATGACCGYTCYGTBCCGGGCATCTC	51.97	49.42	100.00%	100.00%	5	5
RBL_GII_MAIN_Rbl2T02_4806_5155	TGTAAAACGACGGCCAGTYAGCGCSTTYCTCGACGC	CAGGAAACAGCTATGACCRTCCTCRCCYGCGCGGTA	54.89	54.92	100.00%	80.00%	5	5
RBL_GII_MAIN_Rbl2T02_4934_5284	TGTAAAACGACGGCCAGTAYGTGCCGCCCTTYTGYC	CAGGAAACAGCTATGACCRAGGTCGATYCGYTCCCG	52.39	53.9	100.00%	100.00%	5	5
RBL_GII_MAIN_Rbl2T02_5002_5340	TGTAAAACGACGGCCAGTGCGGAYCTYAACCGCGTR	CAGGAAACAGCTATGACCGCGTAGCGGTCRGTGAGC	56.95	57.95	100.00%	100.00%	5	5
RBL_GII_MAIN_Rbl2T02_5106_5431	TGTAAAACGACGGCCAGTYGTYCTCAGYGCTGTTTGCG	CAGGAAACAGCTATGACCGTCYACGCACTTCARGGTGG	50.41	55.5	100.00%	100.00%	5	5
RBL_GII_MAIN_Rbl2T02_5193_5535	TGTAAAACGACGGCCAGTGCGCCCTTTCCGYCARAT	CAGGAAACAGCTATGACCGGGGACATRACCTGAACCCA	59.24	62.18	80.00%	100.00%	5	5
RBL_GII_MAIN_Rbl2T02_5245_5593	TGTAAAACGACGGCCAGTGAGTGGCGCMTGACGTACC	CAGGAAACAGCTATGACCYACGAGGAATTGYGGGCG	61	57.98	100.00%	100.00%	5	5
RBL_GII_MAIN_Rbl2T02_5373_5691	TGTAAAACGACGGCCAGTCACCGCSCAGAGCCTGAR	CAGGAAACAGCTATGACCTGRTTCATGTCGAACTCGGTG	57.85	61.43	40.00%	100.00%	5	5
RBL_GII_MAIN_Rbl2T02_5447_5797	TGTAAAACGACGGCCAGTGRGACACCGARGACTGCC	CAGGAAACAGCTATGACCCAGRGTGCARTAGCTGCCR	50.21	49.78	100.00%	100.00%	5	5
RBL_GII_MAIN_Rbl2T02_5450_5800	TGTAAAACGACGGCCAGTACACCGARGACTGCCAYGC	CAGGAAACAGCTATGACCGCGCAGRGTGCARTAGCTG	57.43	57.06	100.00%	100.00%	5	5
RBL_GII_MAIN_Rbl2T02_5499_5830	TGTAAAACGACGGCCAGTSGCATGGGCSAAAGAGTGG	CAGGAAACAGCTATGACCCTCGCARCCGGTCTCWGT	56.92	53.6	100.00%	100.00%	5	5
RBL_GII_MAIN_Rbl2T02_5630_5968	TGTAAAACGACGGCCAGTGGCAGGCYCAYTACACYACC	CAGGAAACAGCTATGACCGCCYTCRGGGAGRAAGATGA	50.52	47.98	80.00%	80.00%	5	5
RBL_GII_MAIN_Rbl2T02_5679_5997	TGTAAAACGACGGCCAGTCGACATGAAYCAGACCCTYGC	CAGGAAACAGCTATGACCGGGGTCCACTTGAGYGCSG	57.56	54.16	80.00%	80.00%	5	5
RBL_GII_MAIN_Rbl2T02_573_890	TGTAAAACGACGGCCAGTCGAGCTSATGCGCACCATY	CAGGAAACAGCTATGACCCGCARTGYTGGGCRACCT	61.13	54.35	100.00%	100.00%	5	5
RBL_GII_MAIN_Rbl2T02_5841_6178	TGTAAAACGACGGCCAGTCGARCCYGCCACGCTAYT	CAGGAAACAGCTATGACCGAGGGCYACCTGCTGYTCYT	50.45	52.29	100.00%	100.00%	5	5
RBL_GII_MAIN_Rbl2T02_5925_6261	TGTAAAACGACGGCCAGTGATTTTCCAGGGCGACGAC	CAGGAAACAGCTATGACCCGCTCYGCGCTGTARTCGTA	64.34	58.27	100.00%	100.00%	5	5
RBL_GII_MAIN_Rbl2T02_6026_6364	TGTAAAACGACGGCCAGTTYCCAGTGAAGCAYGTRAGCA	CAGGAAACAGCTATGACCCGCGTAGGGRGTCTGAATYTC	50.56	56.61	80.00%	100.00%	5	5
RBL_GII_MAIN_Rbl2T02_6109_6443	TGTAAAACGACGGCCAGTCACCARGCDATYAAGGTGCT	CAGGAAACAGCTATGACCGGTGATGACCTGGTTRGAKTARG	48.21	51.15	100.00%	0.00%	5	5
RBL_GII_MAIN_Rbl2T02_6164_6498	TGTAAAACGACGGCCAGTAGCAGGTRGCCCTCCTYGAC	CAGGAAACAGCTATGACCGGCTCTCCCAAATRGCARGA	56.49	56.99	100.00%	100.00%	5	5
RBL_GII_MAIN_Rbl2T02_6192_6541	TGTAAAACGACGGCCAGTGGGAGTCTAYGCGGCYCT	CAGGAAACAGCTATGACCCTCCATRGTRATGGGGGY	51.5	47.02	0.00%	0.00%	5	5
RBL_GII_MAIN_Rbl2T02_6342_6690	TGTAAAACGACGGCCAGTGGARATTCAGACYCCCTACGC	CAGGAAACAGCTATGACCCGRGGCCCTCCDGAGTCR	55.33	51.88	100.00%	100.00%	5	5
RBL_GII_MAIN_Rbl2T02_6395_6743	TGTAAAACGACGGCCAGTCCTGCACGYRGGGCCTTT	CAGGAAACAGCTATGACCGGGCCYTGGACCAGTCYT	60.91	55.6	100.00%	100.00%	5	5
RBL_GII_MAIN_Rbl2T02_6503_6830	TGTAAAACGACGGCCAGTGTGCCCAAATGGCTWCYAC	CAGGAAACAGCTATGACCGGGGTTGRGGCDGYTGTG	54.25	48.48	100.00%	80.00%	5	5
RBL_GII_MAIN_Rbl2T02_6641_6988	TGTAAAACGACGGCCAGTACTCYAGCACCTCCGGVGAC	CAGGAAACAGCTATGACCCCARAGCCAYGAGGTCACRC	55.18	50.26	100.00%	0.00%	5	5
RBL_GII_MAIN_Rbl2T02_6757_7097	TGTAAAACGACGGCCAGTGARCGGCARGAVAGCCGC	CAGGAAACAGCTATGACCGRTTGTACATGAGCGCMGGR	57.67	51.27	0.00%	0.00%	5	5
RBL_GII_MAIN_Rbl2T02_6874_7199	TGTAAAACGACGGCCAGTCTGGGGCCGCCRACYAAC	CAGGAAACAGCTATGACCGCTCRGCRTAGGTGCGCT	60.08	53.14	60.00%	60.00%	5	5
RBL_GII_MAIN_Rbl2T02_6895_7245	TGTAAAACGACGGCCAGTTTCCAGGCRGCCGTGGSGCGBGG	CAGGAAACAGCTATGACCATGCGCAGCARTCGGTGCC	72.92	71.05	20.00%	0.00%	5	5
RBL_GII_MAIN_Rbl2T02_7138_7488	TGTAAAACGACGGCCAGTAAYCAACCYGCCGGCGAC	CAGGAAACAGCTATGACCCCGTARTGCTTCCCRTGCS	59.75	55.62	80.00%	80.00%	5	5
RBL_GII_MAIN_Rbl2T02_7159_7508	TGTAAAACGACGGCCAGTAGGGGYATYTGGGGYAAGG	CAGGAAACAGCTATGACCGCAGYTGRTGGTGGTGGTG	53.05	57.12	80.00%	60.00%	5	5
RBL_GII_MAIN_Rbl2T02_7302_7639	TGTAAAACGACGGCCAGTYATCGAGACMCGCTCGGC	CAGGAAACAGCTATGACCGTGCCARTCGCTCAGGTTGT	58.45	63.77	100.00%	100.00%	5	5
RBL_GII_MAIN_Rbl2T02_7341_7691	TGTAAAACGACGGCCAGTCTTYGGYGCCCCTCAGGT	CAGGAAACAGCTATGACCGCTCCACRCACCAGAAGTCC	52.99	58.16	100.00%	100.00%	5	5
RBL_GII_MAIN_Rbl2T02_737_1054	TGTAAAACGACGGCCAGTCYACGCCCGGCTACACCC	CAGGAAACAGCTATGACCCAGCATRCGCTGRAACACGG	64.74	60.07	20.00%	20.00%	5	5
RBL_GII_MAIN_Rbl2T02_7540_7890	TGTAAAACGACGGCCAGTACCYTGCGCGTCGGBSAG	CAGGAAACAGCTATGACCGACAGCCCGCARATYARCC	58.86	53.85	60.00%	60.00%	5	5
RBL_GII_MAIN_Rbl2T02_7559_7896	TGTAAAACGACGGCCAGTACCAYCGAAACGCYAGYGAC	CAGGAAACAGCTATGACCGTRGTRGACAGCCCGCARAT	49.69	51.35	100.00%	100.00%	5	5
RBL_GII_MAIN_Rbl2T02_7728_8053	TGTAAAACGACGGCCAGTCACCGCRGCGAAYKCCAC	CAGGAAACAGCTATGACCSATRGGGCTCACCAGTTCYG	56.69	49.72	100.00%	100.00%	5	5
RBL_GII_MAIN_Rbl2T02_7792_8121	TGTAAAACGACGGCCAGTCTYAATGAYAGCTGCGGYGG	CAGGAAACAGCTATGACCTGGTCAAKRGACAGYGCGTT	52.74	50.93	80.00%	80.00%	5	5
RBL_GII_MAIN_Rbl2T02_7901_8245	TGTAAAACGACGGCCAGTAGTACCCRCCYACCCGMTTC	CAGGAAACAGCTATGACCGGGGKTGTACCCCTGSAGRA	50.17	51.85	80.00%	80.00%	5	5
RBL_GII_MAIN_Rbl2T02_7951_8294	TGTAAAACGACGGCCAGTTGGGAACTKGTCGTYCTTACGG	CAGGAAACAGCTATGACCACCCCGGYGCAGTGCAGA	57.58	64.31	40.00%	40.00%	5	5
RBL_GII_MAIN_Rbl2T02_8144_8494	TGTAAAACGACGGCCAGTTGGTCCCGTGGGTYYTGATA	CAGGAAACAGCTATGACCCTGCGTGCCGTTCCAGAT	60.89	65	60.00%	60.00%	5	5
RBL_GII_MAIN_Rbl2T02_8255_8603	TGTAAAACGACGGCCAGTGCGAGGAGGCTTTCACCTAC	CAGGAAACAGCTATGACCCRGTGGGGTGGTAYTGCTTG	62.69	56.62	60.00%	60.00%	5	5
RBL_GII_MAIN_Rbl2T02_830_1171	TGTAAAACGACGGCCAGTGCCTGTGGACACGCGATT	CAGGAAACAGCTATGACCCTTCCACCCCTCYTGCAGC	64.9	62.61	100.00%	80.00%	5	5
RBL_GII_MAIN_Rbl2T02_8437_8787	TGTAAAACGACGGCCAGTGGCTTGGGRGCCTGGGTR	CAGGAAACAGCTATGACCTTGCACGACRCGCCSGCYAC	62.28	58.19	80.00%	100.00%	5	5
RBL_GII_MAIN_Rbl2T02_8476_8819	TGTAAAACGACGGCCAGTATCTGGAACGGCACGCAG	CAGGAAACAGCTATGACCGCGTGTTGCAGAACGGRTGT	65	64.18	80.00%	100.00%	5	5
RBL_GII_MAIN_Rbl2T02_8632_8972	TGTAAAACGACGGCCAGTAGCGACGCRGCSTGCTGGGG	CAGGAAACAGCTATGACCARTGGCGYTGGCAAACCG	69.6	63.52	80.00%	80.00%	5	5
RBL_GII_MAIN_Rbl2T02_8653_8994	TGTAAAACGACGGCCAGTTTYCYCACCGACACCGTGAT	CAGGAAACAGCTATGACCACGAGCCGCGAACAGTCR	55.89	62.81	80.00%	80.00%	5	5
RBL_GII_MAIN_Rbl2T02_8827_9175	TGTAAAACGACGGCCAGTCAACTCGAGGTYCAGGTCCC	CAGGAAACAGCTATGACCCCACTCAGGCATTTCGACRG	60.18	59.26	60.00%	60.00%	5	5
RBL_GII_MAIN_Rbl2T02_8917_9249	TGTAAAACGACGGCCAGTGGGAGCCCRAAYTGTCAC	CAGGAAACAGCTATGACCGGGCGRACYGTCTTRAACTT	52.41	45.7	60.00%	60.00%	5	5
RBL_GII_MAIN_Rbl2T02_9135_9483	TGTAAAACGACGGCCAGTCGGACCGTACGGCCAYGC	CAGGAAACAGCTATGACCCTCGCGCGRTCGCTCTCR	67.07	64.26	60.00%	60.00%	5	5
RBL_GII_MAIN_Rbl2T02_9155_9463	TGTAAAACGACGGCCAGTCYGTCGAAATGCCTGAGTGG	CAGGAAACAGCTATGACCCCCGCARCTCACYTGGTAGG	59.26	59.82	40.00%	40.00%	5	5
RBL_GII_MAIN_Rbl2T02_9400_9738	TGTAAAACGACGGCCAGTCCTGGGAARTTCGTCACCG	CAGGAAACAGCTATGACCCTAGTGGGCTRRTGCGGGTT	63.95	61.35	40.00%	40.00%	5	5
RBL_GII_MAIN_Rbl2T02_980_1328	TGTAAAACGACGGCCAGTACCTTGTCCAYCTCGCYGAR	CAGGAAACAGCTATGACCTRATGGCGTCCCARATSGTG	53.07	52.89	80.00%	80.00%	5	5
MPV_B_MAIN_HMPVBT02_10150_10818	TGTAAAACGACGGCCAGTCYAGCATACTGAGTCTATCTCCGAA	CAGGAAACAGCTATGACCCCCTGGAGTTCCTTTRTACACC	58.62	59.91	66.67%	66.67%	3	3
MPV_B_MAIN_HMPVBT02_10225_10851	TGTAAAACGACGGCCAGTTHGGGATCATTGCAGACAACA	CAGGAAACAGCTATGACCTCCTATGCAAATCTTRTTGAGCA	59.55	59.92	66.67%	66.67%	3	3
MPV_B_MAIN_HMPVBT02_10473_11133	TGTAAAACGACGGCCAGTCCAATYAAGTCCAATGGCAG	CAGGAAACAGCTATGACCTTGTTTTGGGCTTCTACCAG	57.95	59.28	66.67%	66.67%	3	3
MPV_B_MAIN_HMPVBT02_10527_11192	TGTAAAACGACGGCCAGTGAAAAATCATGGAACAATATGGA	CAGGAAACAGCTATGACCCCTTGAAATACAGGAGGRGGC	59.15	58.64	66.67%	66.67%	3	3
MPV_B_MAIN_HMPVBT02_11274_11952	TGTAAAACGACGGCCAGTGGGAAGATGCTTATGCCTACYA	CAGGAAACAGCTATGACCTGATGAACTKGGATTRAAGAGTGC	57.79	55.24	66.67%	66.67%	3	3
MPV_B_MAIN_HMPVBT02_11767_12467	TGTAAAACGACGGCCAGTGGATTGTCAATGCTGAAGGRG	CAGGAAACAGCTATGACCTCACACAATGTTATCAATAAAGCA	58.1	58.66	66.67%	66.67%	3	3
MPV_B_MAIN_HMPVBT02_11879_12572	TGTAAAACGACGGCCAGTGGCACATGCTCTTACACGRTT	CAGGAAACAGCTATGACCAAGTAAAGATCTGTTCCRTAAGCTG	59.38	55.69	66.67%	66.67%	3	3
MPV_B_MAIN_HMPVBT02_1213_1899	TGTAAAACGACGGCCAGTTGACAATCAAGATGATTATGAGTAA	CAGGAAACAGCTATGACCCCAATCATTGCATCYCTRATTCC	56.95	56.81	66.67%	66.67%	3	3
MPV_B_MAIN_HMPVBT02_12294_12967	TGTAAAACGACGGCCAGTGATGAYCTTGATCAYCATTACCCA	CAGGAAACAGCTATGACCTTGCTTTATTCTTTAACCATTTG	56.87	56.78	66.67%	66.67%	3	3
MPV_B_MAIN_HMPVBT02_12383_13072	TGTAAAACGACGGCCAGTGGARACCACAGATGCAACTCA	CAGGAAACAGCTATGACCGCTTGATCATATTGGGRTATGTG	59.74	57.47	66.67%	66.67%	3	3
MPV_B_MAIN_HMPVBT02_12468_13107	TGTAAAACGACGGCCAGTGCAGAATTCAAAAACAGAGATG	CAGGAAACAGCTATGACCTTTYTTTATYTCTGCATTTCCCA	58.02	55.7	66.67%	66.67%	3	3
MPV_B_MAIN_HMPVBT02_1256_1954	TGTAAAACGACGGCCAGTTCAAAATGTCATTCCCTGAAG	CAGGAAACAGCTATGACCRGCTGCTTTTCCCTTKGCTT	59.08	56.62	66.67%	66.67%	3	3
MPV_B_MAIN_HMPVBT02_1762_2462	TGTAAAACGACGGCCAGTTCATCACTAAGCATTGARGCTAGAC	CAGGAAACAGCTATGACCGCYACAGTTGCATTTACYTCGAAT	58.21	56.82	66.67%	66.67%	3	3
MPV_B_MAIN_HMPVBT02_2292_2904	TGTAAAACGACGGCCAGTTTYCARGCCAACACACCACC	CAGGAAACAGCTATGACCCCAGCTCTTGCAGATCCTRCT	57.06	59.21	66.67%	66.67%	3	3
MPV_B_MAIN_HMPVBT02_3050_3750	TGTAAAACGACGGCCAGTCGGGACAARTAAAAATGTCYTGG	CAGGAAACAGCTATGACCCTGGCCARCTCAGCATCAG	59.43	59.69	66.67%	66.67%	3	3
MPV_B_MAIN_HMPVBT02_3630_4316	TGTAAAACGACGGCCAGTGGCTGTCAGCTTCAGTCAAT	CAGGAAACAGCTATGACCCAGTGTCTGCRTCCTGGTTRGT	59.54	55.92	66.67%	66.67%	3	3
MPV_B_MAIN_HMPVBT02_3910_4580	TGTAAAACGACGGCCAGTTGTTGGATMATCAAGGCAGC	CAGGAAACAGCTATGACCTCATGGTTARMCCAAGAACAGCA	58.65	59.77	66.67%	66.67%	3	3
MPV_B_MAIN_HMPVBT02_4376_5049	TGTAAAACGACGGCCAGTAAGGGAGACCAGTTTCAAGC	CAGGAAACAGCTATGACCRGCCTGTCTTACTTCTRTTTCTTGT	59.8	55.98	66.67%	66.67%	3	3
MPV_B_MAIN_HMPVBT02_4410_5087	TGTAAAACGACGGCCAGTCARGTTTCCTGAGGATCAGTTCA	CAGGAAACAGCTATGACCAGYGCCACATGTTTGCTRTCA	59.77	55.93	66.67%	66.67%	3	3
MPV_B_MAIN_HMPVBT02_4858_5527	TGTAAAACGACGGCCAGTCWGATAAGGCTGATGGTTTGTCA	CAGGAAACAGCTATGACCTGAGTTGATTACAYGTTTCTGAGGA	59.11	58.41	66.67%	66.67%	3	3
MPV_B_MAIN_HMPVBT02_499_1190	TGTAAAACGACGGCCAGTCCAGAGRCCTTCAGCACCAG	CAGGAAACAGCTATGACCTGCAGCTTCTTTTTCTTCRTCTG	59.6	59.44	66.67%	66.67%	3	3
MPV_B_MAIN_HMPVBT02_5205_5826	TGTAAAACGACGGCCAGTTCAGCAGGAACTGAYAATGACTC	CAGGAAACAGCTATGACCTTGATTCKTGTGTAYTCTCCAACA	59.52	55.42	66.67%	66.67%	3	3
MPV_B_MAIN_HMPVBT02_5543_6222	TGTAAAACGACGGCCAGTRCACTCAGGTAAAKTGCTTATTGC	CAGGAAACAGCTATGACCTRCTTCCATRGCCACTTGTCC	57.62	55.71	66.67%	66.67%	3	3
MPV_B_MAIN_HMPVBT02_55_752	TGTAAAACGACGGCCAGTGTCTCTTCAAGGGATTCACC	CAGGAAACAGCTATGACCTGAGCCTAAAGCTTTYCCRTACTCA	57.62	58.32	66.67%	66.67%	3	3
MPV_B_MAIN_HMPVBT02_6132_6759	TGTAAAACGACGGCCAGTTCAATRGTYAAACCACTGYTGCAAA	CAGGAAACAGCTATGACCRGTGTTGRKTGTTTGGGTTGC	56.55	56.14	0.00%	0.00%	3	3
MPV_B_MAIN_HMPVBT02_6479_7140	TGTAAAACGACGGCCAGTCAATCCACAGCRRGCAACAC	CAGGAAACAGCTATGACCBGGATCCATTGTYATTTRTCCCTT	55.72	56.67	66.67%	66.67%	3	3
MPV_B_MAIN_HMPVBT02_6545_7224	TGTAAAACGACGGCCAGTCCATCYRYACACAGGGACAACTC	CAGGAAACAGCTATGACCKCCAATTGCATTGGTTTCACTRA	57.28	59.92	66.67%	66.67%	3	3
MPV_B_MAIN_HMPVBT02_7355_8052	TGTAAAACGACGGCCAGTGGTTGAACCARTTAATATGCAGC	CAGGAAACAGCTATGACCCAYTGATAATTGTTCAGTYAACCCA	59.54	57.47	66.67%	66.67%	3	3
MPV_B_MAIN_HMPVBT02_7781_8449	TGTAAAACGACGGCCAGTCAATGCAAACTTTTGTATATGGG	CAGGAAACAGCTATGACCGGCTAGGGTAACTTTTRGCTTTGA	59.74	59.76	66.67%	66.67%	3	3
MPV_B_MAIN_HMPVBT02_8245_8944	TGTAAAACGACGGCCAGTGGGAAGCRATGGATGCTGTTA	CAGGAAACAGCTATGACCTTCTTTGGAGATCYAAGTCACC	59.58	55.21	66.67%	66.67%	3	3
MPV_B_MAIN_HMPVBT02_9142_9821	TGTAAAACGACGGCCAGTTTGTTCCCATGACYACAATGA	CAGGAAACAGCTATGACCTGCACAGATGTTARTGTTTTGTTC	56.61	58.78	66.67%	66.67%	3	3
MPV_B_MAIN_HMPVBT02_9181_9871	TGTAAAACGACGGCCAGTCACCACCAGAAACAAARGGRG	CAGGAAACAGCTATGACCTCATCCATAGGTCAACCACA	55.01	58.84	0.00%	0.00%	3	3
MPV_B_MAIN_HMPVBT02_9643_10310	TGTAAAACGACGGCCAGTGTGCAGAATCAATAGGRAGTCTRTG	CAGGAAACAGCTATGACCTCAGCCTTATGAAAAGGTAGTGA	55.99	59.38	66.67%	66.67%	3	3
MPV_B_MAIN_HMPVBT02_9708_10404	TGTAAAACGACGGCCAGTTTGATATTAAGGAATTTCTGGCTG	CAGGAAACAGCTATGACCCACTGCTCTATCRATATCTTCACCA	59.95	57.03	66.67%	66.67%	3	3
MPV_A_MAIN_HMPVAT01_10146_10840	TGTAAAACGACGGCCAGTGCTGTTGGMTCAGARCGACAA	CAGGAAACAGCTATGACCTTCCAATTGCTTCTAGCTGTTC	57.83	59.97	92.86%	92.86%	14	14
MPV_A_MAIN_HMPVAT01_10186_10872	TGTAAAACGACGGCCAGTTCAATAGAACAGCAGTTACCAGYA	CAGGAAACAGCTATGACCRCCTGGTGTCCCTTTATAYACCC	56.22	59.63	92.86%	92.86%	14	14
MPV_A_MAIN_HMPVAT01_10579_11255	TGTAAAACGACGGCCAGTGRGAGACATCATGGAATAATATGGA	CAGGAAACAGCTATGACCTTGAATTTCCCTTGAAACACT	56.96	57.72	92.86%	85.71%	14	14
MPV_A_MAIN_HMPVAT01_10609_11303	TGTAAAACGACGGCCAGTTTGGAGTAACATCYCCTAGCATCA	CAGGAAACAGCTATGACCGGACTRAAGATATGTTGATCAGAAG	58.78	55.15	92.86%	92.86%	14	14
MPV_A_MAIN_HMPVAT01_10996_11607	TGTAAAACGACGGCCAGTCTATGGAATTCCCAGCATCA	CAGGAAACAGCTATGACCGTTTTTCCCTTGRGAYCCCC	59.98	55.58	92.86%	92.86%	14	14
MPV_A_MAIN_HMPVAT01_1099_1788	TGTAAAACGACGGCCAGTTCAGCAGCWGAAAGYTATGCC	CAGGAAACAGCTATGACCTCTGGCYTCAATGCTTAATGA	55.29	57.36	92.86%	92.86%	14	14
MPV_A_MAIN_HMPVAT01_11123_11823	TGTAAAACGACGGCCAGTRATCAGCTGTGGAATTAGCA	CAGGAAACAGCTATGACCCCAAGGTAYYTCATGCAAYTCAG	55.82	57.14	92.86%	92.86%	14	14
MPV_A_MAIN_HMPVAT01_11430_12124	TGTAAAACGACGGCCAGTGCAGCRTTAGCATGTCATTGG	CAGGAAACAGCTATGACCGCTTYCCTTTAGCATAATTTGAA	59.91	55.08	92.86%	92.86%	14	14
MPV_A_MAIN_HMPVAT01_11668_12365	TGTAAAACGACGGCCAGTTTTGGAGAATGTTCAGCAARG	CAGGAAACAGCTATGACCTGATGATCAAGGTCATCTTTYARAC	56.79	55.53	92.86%	92.86%	14	14
MPV_A_MAIN_HMPVAT01_11931_12619	TGTAAAACGACGGCCAGTATGGCACATGCTCTCACAMG	CAGGAAACAGCTATGACCGGTCYGTCCCATAAGTAGTGCAA	58.74	58.08	92.86%	92.86%	14	14
MPV_A_MAIN_HMPVAT01_11959_12654	TGTAAAACGACGGCCAGTGAAAGAAGTTRATGTGTGATAATGC	CAGGAAACAGCTATGACCGCARTCTTTAGCATGATACTTTGC	56.02	59.1	92.86%	92.86%	14	14
MPV_A_MAIN_HMPVAT01_1208_1903	TGTAAAACGACGGCCAGTTGAGTGACGACAGTCAAAATG	CAGGAAACAGCTATGACCYGCCAATCATTGCATCTCTKA	58.83	56	92.86%	92.86%	14	14
MPV_A_MAIN_HMPVAT01_12416_13042	TGTAAAACGACGGCCAGTTAGYGGTGAAGGRCTTTCAATGG	CAGGAAACAGCTATGACCCTAACCAATCAATTATTGTRYTTGC	55.19	55.51	92.86%	92.86%	14	14
MPV_A_MAIN_HMPVAT01_1267_1967	TGTAAAACGACGGCCAGTCATTCCCTGAAGGAAAAGAT	CAGGAAACAGCTATGACCTCCATCATTTCTGCTGCTTTYC	57.19	59.9	92.86%	21.43%	14	14
MPV_A_MAIN_HMPVAT01_1722_2419	TGTAAAACGACGGCCAGTGATGCAGAATCYTCAATCTTAACC	CAGGAAACAGCTATGACCGCTGCACCYTGRGCYGATGC	57.31	55.57	92.86%	92.86%	14	14
MPV_A_MAIN_HMPVAT01_1770_2468	TGTAAAACGACGGCCAGTTTAAGCATTGARGCCAGAYTRGAA	CAGGAAACAGCTATGACCRAGTGCTACAGTCGCATTGAC	55.29	58	92.86%	92.86%	14	14
MPV_A_MAIN_HMPVAT01_2254_2922	TGTAAAACGACGGCCAGTGGAYCTGTTACCTGCAAGCC	CAGGAAACAGCTATGACCTTGTYCCTTGATGGCTCCAA	58.87	59.69	92.86%	92.86%	14	14
MPV_A_MAIN_HMPVAT01_2287_2955	TGTAAAACGACGGCCAGTCCCYYTGTTTCAGGCCAAYA	CAGGAAACAGCTATGACCTGCTTGGYTGTTAWCTGGACTTC	56.67	57.39	92.86%	92.86%	14	14
MPV_A_MAIN_HMPVAT01_2532_3202	TGTAAAACGACGGCCAGTCAACCATGAAACCATAYGGGA	CAGGAAACAGCTATGACCGGTRTACCAACCTGTCCTCAGA	58.66	59.07	92.86%	92.86%	14	14
MPV_A_MAIN_HMPVAT01_3037_3701	TGTAAAACGACGGCCAGTTTAAATCAATCAAGARYGGGACAA	CAGGAAACAGCTATGACCCAGCRTTGTCTGAAAATTGCC	56.69	58.9	85.71%	85.71%	14	14
MPV_A_MAIN_HMPVAT01_3098_3788	TGTAAAACGACGGCCAGTTGYTAATAACACCTCAACACGGTC	CAGGAAACAGCTATGACCTTTGTCCTGCAGATGTYGGC	59.47	59.26	92.86%	92.86%	14	14
MPV_A_MAIN_HMPVAT01_33_669	TGTAAAACGACGGCCAGTAAAAMAYATGGGACAAGTGAAAATG	CAGGAAACAGCTATGACCTTTGGTATGTCCATYCTAGGGTA	57.98	55.62	92.86%	92.86%	14	14
MPV_A_MAIN_HMPVAT01_3624_4318	TGTAAAACGACGGCCAGTCCTRAAAATGGCYGTTAGCTTCA	CAGGAAACAGCTATGACCTGTGTCTGCRTCTTGRTTGGTT	56.03	56.01	92.86%	92.86%	14	14
MPV_A_MAIN_HMPVAT01_3872_4537	TGTAAAACGACGGCCAGTACAYGGTGCARCTGCCAATC	CAGGAAACAGCTATGACCGCCAGTRTTYCCTTTCTCTGCAC	57.38	59.52	92.86%	92.86%	14	14
MPV_A_MAIN_HMPVAT01_3927_4579	TGTAAAACGACGGCCAGTAGCAGCCCCTTCTTGTTCMG	CAGGAAACAGCTATGACCGSTRGAGCCAAGGACAGCAA	59.46	55.47	92.86%	92.86%	14	14
MPV_A_MAIN_HMPVAT01_4348_5033	TGTAAAACGACGGCCAGTAGCAAAGTTGARGGYGAACAGC	CAGGAAACAGCTATGACCGCTGCAGCYTTTGTTATGC	55.85	55.89	92.86%	92.86%	14	14
MPV_A_MAIN_HMPVAT01_4880_5558	TGTAAAACGACGGCCAGTAAATCARCTTTTAAGGAACACTGA	CAGGAAACAGCTATGACCCATGTTTTTGAAGACCCATCA	55.28	59.9	92.86%	92.86%	14	14
MPV_A_MAIN_HMPVAT01_5153_5761	TGTAAAACGACGGCCAGTGGAGATGAGCAAAACTCCYGC	CAGGAAACAGCTATGACCTCTTGGTTGTGACDGATGTGG	58.87	56.73	92.86%	92.86%	14	14
MPV_A_MAIN_HMPVAT01_5581_6273	TGTAAAACGACGGCCAGTAAGACCAYTCTGGTAAAGTGCT	CAGGAAACAGCTATGACCCACCTCCATAACTACTTGTCCC	56.49	58.96	85.71%	85.71%	14	14
MPV_A_MAIN_HMPVAT01_5674_6349	TGTAAAACGACGGCCAGTTRGAAAACAATCTRCAAATATGCCA	CAGGAAACAGCTATGACCTAAAGCATTTGCTRCGTGCC	56.29	59.5	85.71%	85.71%	14	14
MPV_A_MAIN_HMPVAT01_599_1269	TGTAAAACGACGGCCAGTCCACAGTCAGAAGRGCTAACCG	CAGGAAACAGCTATGACCTGACATTTTGACTTGTCCCA	59.99	59.02	92.86%	92.86%	14	14
MPV_A_MAIN_HMPVAT01_6287_6943	TGTAAAACGACGGCCAGTTCGARCAATAGAYATGCTCAAAGC	CAGGAAACAGCTATGACCTRGCCTCCACGCTTTTCYTT	58.66	56.73	50.00%	50.00%	14	14
MPV_A_MAIN_HMPVAT01_6533_7212	TGTAAAACGACGGCCAGTCYCACAGCATCYAACTCAACAGTC	CAGGAAACAGCTATGACCAACAGTGGATTCATTRAGAGGA	55.13	55.08	92.86%	92.86%	14	14
MPV_A_MAIN_HMPVAT01_65_759	TGTAAAACGACGGCCAGTAAGGGATTCACCTGAGTGAT	CAGGAAACAGCTATGACCGAKGATGAGCCTAATGCTTTGC	57.49	59.49	92.86%	92.86%	14	14
MPV_A_MAIN_HMPVAT01_6923_7618	TGTAAAACGACGGCCAGTAARGAAAAGCGTGGAGGCYA	CAGGAAACAGCTATGACCTGCTTACCCARCTAGGTATAAATTC	56.73	56.26	42.86%	42.86%	14	14
MPV_A_MAIN_HMPVAT01_7138_7799	TGTAAAACGACGGCCAGTCYCAAGAAARGAAACTGGGCAA	CAGGAAACAGCTATGACCTGRTTGTATGTGAAGAAGCTCACTC	56.77	59.1	92.86%	92.86%	14	14
MPV_A_MAIN_HMPVAT01_7413_8052	TGTAAAACGACGGCCAGTGARCCAGTAAACATGCAACAYGAA	CAGGAAACAGCTATGACCGAATTGAGCATGTTCAGTAATCC	57.18	59.08	92.86%	92.86%	14	14
MPV_A_MAIN_HMPVAT01_7620_8315	TGTAAAACGACGGCCAGTTGGTTTAGTAATTGGTACAATCTCA	CAGGAAACAGCTATGACCGCATCCATTGCATCTCTYTCA	58.19	59.83	92.86%	85.71%	14	14
MPV_A_MAIN_HMPVAT01_7880_8555	TGTAAAACGACGGCCAGTTCARGAAGGGCTAGGGTTRAGAA	CAGGAAACAGCTATGACCTCAAAYTGTATTGCAGCAAGC	58.36	58.62	92.86%	92.86%	14	14
MPV_A_MAIN_HMPVAT01_8390_9089	TGTAAAACGACGGCCAGTAAGGATTATCAAAGGATTTGTRGA	CAGGAAACAGCTATGACCTCWGTTACTATGGATGCTCTTGC	55.46	56.05	92.86%	92.86%	14	14
MPV_A_MAIN_HMPVAT01_8884_9563	TGTAAAACGACGGCCAGTAACCAGGRAAACAGCGACAA	CAGGAAACAGCTATGACCTCCCCTTCTTTAAGTTTATGGC	58.76	59.92	92.86%	92.86%	14	14
MPV_A_MAIN_HMPVAT01_9652_10326	TGTAAAACGACGGCCAGTGAGTRGGACCATGGATAAACACA	CAGGAAACAGCTATGACCCAGYCCATGAGGATAAACRGGTG	58.26	55.3	92.86%	92.86%	14	14
MPV_A_MAIN_HMPVAT01_9692_10366	TGTAAAACGACGGCCAGTAACYAGTGCWGAGTCAATAGGGAGT	CAGGAAACAGCTATGACCTTTCAGCTTTRTGAAARGGYAATGA	55.45	55.92	92.86%	92.86%	14	14
RSV_B_MAIN_RSVBT02_10128_10805	TGTAAAACGACGGCCAGTTTTTATCAGGATTGCGGTTC	CAGGAAACAGCTATGACCGACAAGAGGTATTGTTAAATGCAA	59.08	58.73	84.21%	84.21%	19	19
RSV_B_MAIN_RSVBT02_1014_1710	TGTAAAACGACGGCCAGTAAAACCAACYYAWCCAAACC	CAGGAAACAGCTATGACCAAGACATTGTTTGCCCTCCT	57.96	60.06	84.21%	78.95%	19	19
RSV_B_MAIN_RSVBT02_10150_10843	TGTAAAACGACGGCCAGTTCGTGARTTTCATCTGCCTAA	CAGGAAACAGCTATGACCATRAAAGGAGGTGCATGTCT	59.86	56.97	84.21%	84.21%	19	19
RSV_B_MAIN_RSVBT02_10607_11274	TGTAAAACGACGGCCAGTGCAGGAATAAGCAACAAGTCA	CAGGAAACAGCTATGACCTTGTATTTATCCATGGACCTACT	59.44	55.84	84.21%	84.21%	19	19
RSV_B_MAIN_RSVBT02_10682_11358	TGTAAAACGACGGCCAGTGATCTTAGCAAATTYAATCAAGCA	CAGGAAACAGCTATGACCTGCATAATAAGCTTTCYCCTC	59.59	57.55	84.21%	78.95%	19	19
RSV_B_MAIN_RSVBT02_10995_11690	TGTAAAACGACGGCCAGTTCACAGCTCTGATAAATGGTGA	CAGGAAACAGCTATGACCTCTATCATCTGGAAGATCCTGG	59.82	59.61	84.21%	84.21%	19	19
RSV_B_MAIN_RSVBT02_11060_11743	TGTAAAACGACGGCCAGTGGTCAGACCCATGCTCAA	CAGGAAACAGCTATGACCTCRGCATTKGGATTTTTATCR	59.68	61.36	73.68%	73.68%	19	19
RSV_B_MAIN_RSVBT02_1110_1768	TGTAAAACGACGGCCAGTGCCARTAACATAAATTGGGG	CAGGAAACAGCTATGACCAAACTGTTRGCTATRTCCTTTGG	58.28	58.97	84.21%	84.21%	19	19
RSV_B_MAIN_RSVBT02_11529_12221	TGTAAAACGACGGCCAGTCTATGCTGTTTGGTGGTGGT	CAGGAAACAGCTATGACCTGACCAAGATCTTTCTCTTACA	59.97	55.68	84.21%	78.95%	19	19
RSV_B_MAIN_RSVBT02_11580_12267	TGTAAAACGACGGCCAGTGGAGAACTCCAGACTTCCTTACA	CAGGAAACAGCTATGACCTTGTGAACATAATACTKGGCGA	60.24	60.66	78.95%	78.95%	19	19
RSV_B_MAIN_RSVBT02_12040_12732	TGTAAAACGACGGCCAGTAAAAACATCAGCRATAGATACAA	CAGGAAACAGCTATGACCTGTCGATATCTTCATCWCCA	55.99	55.98	84.21%	84.21%	19	19
RSV_B_MAIN_RSVBT02_12075_12770	TGTAAAACGACGGCCAGTGGGCTACTGATATGATGAGGAA	CAGGAAACAGCTATGACCCARGCTAAGACCAAAACTTATGC	59.51	59.61	84.21%	84.21%	19	19
RSV_B_MAIN_RSVBT02_12363_13054	TGTAAAACGACGGCCAGTAGCCATGGGTAGGTTCATCT	CAGGAAACAGCTATGACCMGCATTATGAAAATAATCAGACA	59.9	56.53	84.21%	84.21%	19	19
RSV_B_MAIN_RSVBT02_12429_13102	TGTAAAACGACGGCCAGTCCAAAAAGCAAAGAGACCAA	CAGGAAACAGCTATGACCTTGAATAATYAGAATCCAATGTC	59.4	55.66	84.21%	84.21%	19	19
RSV_B_MAIN_RSVBT02_12774_13470	TGTAAAACGACGGCCAGTCRGGTTGTGGAACAATTCAC	CAGGAAACAGCTATGACCTTAACAACCCAAGGGCATAC	60.29	58.87	73.68%	84.21%	19	19
RSV_B_MAIN_RSVBT02_12883_13544	TGTAAAACGACGGCCAGTTTCATCAAGTTGAAGCAAGTGA	CAGGAAACAGCTATGACCCATTTATTAACCCCATTCTWAC	59.98	53.73	78.95%	84.21%	19	19
RSV_B_MAIN_RSVBT02_1308_1986	TGTAAAACGACGGCCAGTTGCAAATCATAAATTCACAGGA	CAGGAAACAGCTATGACCCCATTTMWGCYTGGACACTA	59.52	57.53	84.21%	84.21%	19	19
RSV_B_MAIN_RSVBT02_13274_13974	TGTAAAACGACGGCCAGTTTCTTTGTGTTTTGGAGTTAATAGA	CAGGAAACAGCTATGACCTGGTGRTGTAAAGTTGGYTAGA	57.67	58.69	84.21%	84.21%	19	19
RSV_B_MAIN_RSVBT02_13362_14043	TGTAAAACGACGGCCAGTCAATCAAGACACAAGTTTGCAT	CAGGAAACAGCTATGACCTGACATGATGCCAAGGAAG	59.21	59.71	78.95%	73.68%	19	19
RSV_B_MAIN_RSVBT02_13796_14496	TGTAAAACGACGGCCAGTCYGAATCTATRATGAYGTCAAC	CAGGAAACAGCTATGACCAAATGCATCTATTTACAGAAGAACA	55.71	57.64	78.95%	78.95%	19	19
RSV_B_MAIN_RSVBT02_13828_14521	TGTAAAACGACGGCCAGTAAAATGCATATTAAATCTTCCACTG	CAGGAAACAGCTATGACCTCTTGAGCATGATATTTTGCRAT	59.01	61.14	84.21%	84.21%	19	19
RSV_B_MAIN_RSVBT02_14306_15002	TGTAAAACGACGGCCAGTACCATTCCTGCTACAGATGC	CAGGAAACAGCTATGACCTTCACTYAAGTAAGGATATGTGGA	59.24	57.66	84.21%	84.21%	19	19
RSV_B_MAIN_RSVBT02_14359_15041	TGTAAAACGACGGCCAGTAAAATTTGCAGAACCTATTAGYA	CAGGAAACAGCTATGACCCAGYTTCTTGAGCTCATTGG	56.02	58.89	84.21%	78.95%	19	19
RSV_B_MAIN_RSVBT02_14609_15277	TGTAAAACGACGGCCAGTGTCCTTACAATAGGCCCTGC	CAGGAAACAGCTATGACCTCTCGTTGTGTTGTAAATGCAC	60.05	60.17	84.21%	84.21%	19	19
RSV_B_MAIN_RSVBT02_1732_2431	TGTAAAACGACGGCCAGTCAAGGGYCTMATACCAAAGG	CAGGAAACAGCTATGACCTTGCCYTTTATTGATTCTTAGG	59.22	57.74	68.42%	73.68%	19	19
RSV_B_MAIN_RSVBT02_1832_2523	TGTAAAACGACGGCCAGTTCWTCMACAAGAGGGGGTAG	CAGGAAACAGCTATGACCTGTTATCGGGCTCTCTTTRG	59.82	58.91	84.21%	84.21%	19	19
RSV_B_MAIN_RSVBT02_2253_2951	TGTAAAACGACGGCCAGTCARCAGAAGAATTGGAAGCC	CAGGAAACAGCTATGACCTTCCTAAGTCTTGCCATAGCC	60.1	59.81	78.95%	78.95%	19	19
RSV_B_MAIN_RSVBT02_2347_3043	TGTAAAACGACGGCCAGTAWCATKGAGAAGTTTGCMCC	CAGGAAACAGCTATGACCCGTTGTCTTCCAACAAGTCA	59.72	58.81	78.95%	78.95%	19	19
RSV_B_MAIN_RSVBT02_2672_3372	TGTAAAACGACGGCCAGTAACATTTGATAACMATGAAGAAGAA	CAGGAAACAGCTATGACCCCATATTGTTAGTGATGCRGG	58.45	59.35	84.21%	84.21%	19	19
RSV_B_MAIN_RSVBT02_2707_3399	TGTAAAACGACGGCCAGTCATATGARGAGATMAATGATCAAA	CAGGAAACAGCTATGACCTGGYACAGATGACTGGAACA	56.87	59.68	84.21%	78.95%	19	19
RSV_B_MAIN_RSVBT02_3247_3934	TGTAAAACGACGGCCAGTAAGAACAAGATGGGGCAAAT	CAGGAAACAGCTATGACCAAATTGACTCTGTGGCTTGA	59.89	57.38	84.21%	78.95%	19	19
RSV_B_MAIN_RSVBT02_3670_4359	TGTAAAACGACGGCCAGTAAGACATTCAACCCCACTCA	CAGGAAACAGCTATGACCATAGGGCCAAAATTTGCTTG	59.48	60.39	84.21%	84.21%	19	19
RSV_B_MAIN_RSVBT02_3771_4460	TGTAAAACGACGGCCAGTTGTCAAAAACAAGGAYCTGAA	CAGGAAACAGCTATGACCCAGAATGTTTTATGTTCACTTAGC	58.49	56.38	84.21%	84.21%	19	19
RSV_B_MAIN_RSVBT02_38_737	TGTAAAACGACGGCCAGTAAAAATGGGGCAAATAAGAA	CAGGAAACAGCTATGACCTGTGTGATGATTTCYTTGGTG	57.64	59.71	84.21%	84.21%	19	19
RSV_B_MAIN_RSVBT02_4059_4758	TGTAAAACGACGGCCAGTTGACAGGTYCACATATATCCTCA	CAGGAAACAGCTATGACCTTRAGAGTATCCCAGGTCTTTTC	59.61	58.59	84.21%	84.21%	19	19
RSV_B_MAIN_RSVBT02_4096_4725	TGTAAAACGACGGCCAGTTCYAAACATCATRAACATCTACA	CAGGAAACAGCTATGACCGCAGTGCGTTGATTCTTGTK	55.15	61.19	78.95%	78.95%	19	19
RSV_B_MAIN_RSVBT02_4591_5289	TGTAAAACGACGGCCAGTAAAACCAYGCCAACYATCAT	CAGGAAACAGCTATGACCGGTTTCTTCTTTKGTTTRTTGC	59.96	58.78	78.95%	63.16%	19	19
RSV_B_MAIN_RSVBT02_497_1197	TGTAAAACGACGGCCAGTTGGGCTTGATCTCMATTCAT	CAGGAAACAGCTATGACCGACAGCAGCTGATCCTTATTT	60.73	57.59	78.95%	78.95%	19	19
RSV_B_MAIN_RSVBT02_5087_5748	TGTAAAACGACGGCCAGTYACAWACCMAAGGCAGAACC	CAGGAAACAGCTATGACCGATCAGCARCTCCATGGTTA	60.46	58.97	84.21%	68.42%	19	19
RSV_B_MAIN_RSVBT02_5134_5810	TGTAAAACGACGGCCAGTAGCAYAAAACCACGYCYAA	CAGGAAACAGCTATGACCGACTTGAGGTGAGGTACAATGC	59.41	60.13	84.21%	73.68%	19	19
RSV_B_MAIN_RSVBT02_5457_6157	TGTAAAACGACGGCCAGTCAACCACATYARAACACACAGAA	CAGGAAACAGCTATGACCAAGAAGCCCAGAAATCTTCG	60.72	59.9	78.95%	78.95%	19	19
RSV_B_MAIN_RSVBT02_5492_6187	TGTAAAACGACGGCCAGTACCTTACAATCCATTGCGCT	CAGGAAACAGCTATGACCCCACTYGCTATTGCAGATCC	60.98	61	68.42%	73.68%	19	19
RSV_B_MAIN_RSVBT02_576_1265	TGTAAAACGACGGCCAGTAMCTCATCAAAGGGAAATGG	CAGGAAACAGCTATGACCTTTGCACATCATAATTGGGAG	59.12	59.89	84.21%	84.21%	19	19
RSV_B_MAIN_RSVBT02_5932_6630	TGTAAAACGACGGCCAGTAACCAAATGCAATGGAACTG	CAGGAAACAGCTATGACCATGCAAGGACTTCTTCCTTT	59.92	57	78.95%	73.68%	19	19
RSV_B_MAIN_RSVBT02_6030_6713	TGTAAAACGACGGCCAGTACACACCAGCTGYCAACAAC	CAGGAAACAGCTATGACCGATGTTGGTGGTGCAYAGAG	61.21	59.9	84.21%	84.21%	19	19
RSV_B_MAIN_RSVBT02_6560_7208	TGTAAAACGACGGCCAGTAGCAMYGTTCARATAGTAAGGCA	CAGGAAACAGCTATGACCTGCATCAAACTCATCAGAAGG	60.97	60.34	84.21%	84.21%	19	19
RSV_B_MAIN_RSVBT02_6862_7558	TGTAAAACGACGGCCAGTCCAAGTGAAGTCAGCCTTTG	CAGGAAACAGCTATGACCCAGCCTGTRCTGTGATGTTG	59.97	59.91	84.21%	78.95%	19	19
RSV_B_MAIN_RSVBT02_6883_7583	TGTAAAACGACGGCCAGTAACACTGACATATTCAATTCCA	CAGGAAACAGCTATGACCGGTAGCATGATGYGARGAAA	56.08	58.92	78.95%	78.95%	19	19
RSV_B_MAIN_RSVBT02_7416_8113	TGTAAAACGACGGCCAGTGCAAAGACCAACTAAGTGGAA	CAGGAAACAGCTATGACCTTTTTCTATTGCTCTCRATGTATGA	58.41	59.53	84.21%	84.21%	19	19
RSV_B_MAIN_RSVBT02_7906_8593	TGTAAAACGACGGCCAGTGCTCTTGGTATAGTTGGAGTGC	CAGGAAACAGCTATGACCGGGATCCATTTTGTCCCATA	59.37	60.85	84.21%	73.68%	19	19
RSV_B_MAIN_RSVBT02_8271_8964	TGTAAAACGACGGCCAGTACCGGATAAATATCCTTGTAGT	CAGGAAACAGCTATGACCTGGCGTACACCTTTACATCAC	55.01	59.99	84.21%	78.95%	19	19
RSV_B_MAIN_RSVBT02_8734_9419	TGTAAAACGACGGCCAGTAGACAAAGYCCACTACTAGAGCA	CAGGAAACAGCTATGACCGCTAAGGCTGATRTCTTTCCA	58.71	59.24	84.21%	78.95%	19	19
RSV_B_MAIN_RSVBT02_8805_9500	TGTAAAACGACGGCCAGTYCATAAAGGTGAACTGAAATTAGAA	CAGGAAACAGCTATGACCGAATCCRCATCTCARCCCTA	58.36	60.26	84.21%	78.95%	19	19
RSV_B_MAIN_RSVBT02_9248_9920	TGTAAAACGACGGCCAGTCGATCAAATGAGGTAAAAAGTCA	CAGGAAACAGCTATGACCAATTCTTACAGCATCCATTGC	59.6	58.24	84.21%	84.21%	19	19
RSV_B_MAIN_RSVBT02_9325_10020	TGTAAAACGACGGCCAGTTCAATATGGTTGYATYGTTTATCA	CAGGAAACAGCTATGACCTGTTGTAGGTATTTACAAACCCTTT	59.04	58.53	84.21%	78.95%	19	19
RSV_B_MAIN_RSVBT02_9626_10304	TGTAAAACGACGGCCAGTGAAGAAGATCAATTTAGGAAWCG	CAGGAAACAGCTATGACCGAACTTCAACTTTTCATGTTCTAT	57.57	55	84.21%	84.21%	19	19
RSV_B_MAIN_RSVBT02_9661_10328	TGTAAAACGACGGCCAGTCATGCTAAATAACATCACAGATGC	CAGGAAACAGCTATGACCTCTTCTTGATCTGTCRCTTTCAG	60	60.06	84.21%	84.21%	19	19
RSV_A_MAIN_RSVAT01_10069_10753	TGTAAAACGACGGCCAGTGWGARTTTCGGTTGCCTAA	CAGGAAACAGCTATGACCGGGGTGCATGCCTATATGT	57.35	59.73	90.91%	90.91%	33	33
RSV_A_MAIN_RSVAT01_10119_10806	TGTAAAACGACGGCCAGTAARGCTATATCACCTCCTAAAAA	CAGGAAACAGCTATGACCTCCACTYTGYTCATCTACATTGTT	55.82	60.26	93.94%	93.94%	33	33
RSV_A_MAIN_RSVAT01_10603_11281	TGTAAAACGACGGCCAGTTCAGCAAATTCAATCAAGCA	CAGGAAACAGCTATGACCAAACTGCATAATAGACTTTCACCTC	59.47	58.47	93.94%	93.94%	33	33
RSV_A_MAIN_RSVAT01_10652_11344	TGTAAAACGACGGCCAGTYGATGTRCTGGATGAAYTGC	CAGGAAACAGCTATGACCCATAATGCATGATTTTTWARTTG	60.16	55.64	90.91%	90.91%	33	33
RSV_A_MAIN_RSVAT01_10947_11643	TGTAAAACGACGGCCAGTTGATATAAGYAAACCARTCAGRCTC	CAGGAAACAGCTATGACCAAACGTGATTATGCATGTTAAGAA	59.55	59.09	87.88%	90.91%	33	33
RSV_A_MAIN_RSVAT01_10974_11664	TGTAAAACGACGGCCAGTGGAAGGTCAAWCTCATGCTC	CAGGAAACAGCTATGACCTTCAGCATTRGGGTTTTTGT	58.75	59.06	90.91%	90.91%	33	33
RSV_A_MAIN_RSVAT01_11467_12094	TGTAAAACGACGGCCAGTTGATCCCAACTTGTTATATCG	CAGGAAACAGCTATGACCGGTTTTCCATACTCAATATYTCTC	56.6	56.51	93.94%	93.94%	33	33
RSV_A_MAIN_RSVAT01_11928_12615	TGTAAAACGACGGCCAGTTCMGGTACAAAATCTATAACTAACA	CAGGAAACAGCTATGACCGCGATTAATAGGGCTAGTRTCAA	55.5	59.47	90.91%	90.91%	33	33
RSV_A_MAIN_RSVAT01_11989_12689	TGTAAAACGACGGCCAGTTTGATAGAGCCRYTGAGATG	CAGGAAACAGCTATGACCAARCTAAGGCCAAAGCTTATACA	57.29	58.84	90.91%	90.91%	33	33
RSV_A_MAIN_RSVAT01_12317_13010	TGTAAAACGACGGCCAGTRACAATGCCAGTTTATAATAGACAA	CAGGAAACAGCTATGACCAGRATCCAATGTCCAGCYAA	57.68	60.28	90.91%	90.91%	33	33
RSV_A_MAIN_RSVAT01_12372_13066	TGTAAAACGACGGCCAGTGATCTRTTAGCAAAATTGGATTG	CAGGAAACAGCTATGACCCCTCTCCCCAATCTKTTTCA	57.64	61.01	84.85%	90.91%	33	33
RSV_A_MAIN_RSVAT01_12857_13508	TGTAAAACGACGGCCAGTAAGTTTGACTCAATATGTGGAA	CAGGAAACAGCTATGACCAATTCATCATTGAAYTTGTGTTT	55.38	56.68	90.91%	90.91%	33	33
RSV_A_MAIN_RSVAT01_12898_13595	TGTAAAACGACGGCCAGTCACTCAAATCTGGATCTMATGTTA	CAGGAAACAGCTATGACCTCAGAATTAGCAATCCTTATATGTT	58.08	56.78	87.88%	87.88%	33	33
RSV_A_MAIN_RSVAT01_1289_1970	TGTAAAACGACGGCCAGTAATCACWGAAGATGCYAATCA	CAGGAAACAGCTATGACCGCTTGYACACTAGCRTGTCCT	56.8	60.22	84.85%	84.85%	33	33
RSV_A_MAIN_RSVAT01_13274_13953	TGTAAAACGACGGCCAGTCATTCTTAGCCARGATGCAA	CAGGAAACAGCTATGACCCCAAGGAAGCATGCARTARA	59.16	60.32	78.79%	75.76%	33	33
RSV_A_MAIN_RSVAT01_13299_13994	TGTAAAACGACGGCCAGTCATAGAGTAAAAGGATGTCATAGC	CAGGAAACAGCTATGACCCCTGTAGAACTAAATACAAAATTGA	55.51	55.23	78.79%	75.76%	33	33
RSV_A_MAIN_RSVAT01_13657_14356	TGTAAAACGACGGCCAGTCCAATCCRRTTAAAAGTAATGAYA	CAGGAAACAGCTATGACCTTATAATYTTRCTCCAGTTGACTRT	58.6	55.8	63.64%	63.64%	33	33
RSV_A_MAIN_RSVAT01_13751_14444	TGTAAAACGACGGCCAGTGAAGCTTATTAAATCGTCTRCAATG	CAGGAAACAGCTATGACCTCATCTTGAGCATGATATTTTAC	59.3	55.17	84.85%	84.85%	33	33
RSV_A_MAIN_RSVAT01_14182_14849	TGTAAAACGACGGCCAGTGGYTGTACAATGGRCATATCAA	CAGGAAACAGCTATGACCAAACATGRTTGAACCAYTTTAAGA	59.87	59.17	90.91%	87.88%	33	33
RSV_A_MAIN_RSVAT01_14248_14948	TGTAAAACGACGGCCAGTCCAACAACATTCATTGGTCT	CAGGAAACAGCTATGACCCATTRGTTGTCAAGCTGTTT	57.35	54.87	42.42%	21.21%	33	33
RSV_A_MAIN_RSVAT01_1736_2433	TGTAAAACGACGGCCAGTACCCAAGGAYATAGCCAACA	CAGGAAACAGCTATGACCGGTGATGTGAATTTGCCCT	60.13	59.86	87.88%	87.88%	33	33
RSV_A_MAIN_RSVAT01_1817_2506	TGTAAAACGACGGCCAGTAGCACAATCTTCTACCAGAGG	CAGGAAACAGCTATGACCAGGGCTTTCTTTGGTTACTTC	57.57	57.99	93.94%	90.91%	33	33
RSV_A_MAIN_RSVAT01_2322_3017	TGTAAAACGACGGCCAGTRTGGGGCAAATAAATCATCW	CAGGAAACAGCTATGACCTGTTCARTTTCTCTGATGTTGG	58.53	59.22	90.91%	90.91%	33	33
RSV_A_MAIN_RSVAT01_2674_3374	TGTAAAACGACGGCCAGTAACAATGARGAAGAATCYMGC	CAGGAAACAGCTATGACCACATGGGCACCCATATTGTA	58.3	60.02	90.91%	90.91%	33	33
RSV_A_MAIN_RSVAT01_2_671	TGTAAAACGACGGCCAGTAAAAATGCGTACTACAAACTTGC	CAGGAAACAGCTATGACCCTGTGATCATCAGTCTTTGTGG	58.91	59.7	87.88%	87.88%	33	33
RSV_A_MAIN_RSVAT01_3174_3849	TGTAAAACGACGGCCAGTCAACAAAACAACCAGCCAAT	CAGGAAACAGCTATGACCAAGGKATGATTTTTGCATTTG	59.96	58.07	81.82%	84.85%	33	33
RSV_A_MAIN_RSVAT01_33_695	TGTAAAACGACGGCCAGTAAAAATGGGGCAAATAAGAA	CAGGAAACAGCTATGACCTCTCAAGTGAYAAYGGTCTCAT	57.64	58.26	87.88%	87.88%	33	33
RSV_A_MAIN_RSVAT01_4016_4702	TGTAAAACGACGGCCAGTCCCATGGAAGATTAACCYYT	CAGGAAACAGCTATGACCTTGKTTTTGGACATGTTTGC	58.67	59.72	84.85%	87.88%	33	33
RSV_A_MAIN_RSVAT01_4076_4746	TGTAAAACGACGGCCAGTCYACATTCTTCACTTCACMATCA	CAGGAAACAGCTATGACCGAGTGTCCCAGGTCCTTTCT	59.84	59.64	93.94%	90.91%	33	33
RSV_A_MAIN_RSVAT01_4515_5215	TGTAAAACGACGGCCAGTCYCAAAACAGTWACCTTGCAT	CAGGAAACAGCTATGACCCATATGCTGCAGGGTACAAA	58.2	58.71	90.91%	84.85%	33	33
RSV_A_MAIN_RSVAT01_4573_5255	TGTAAAACGACGGCCAGTATYAACATCYCACCATGCAA	CAGGAAACAGCTATGACCTATTCTYTTGCAGATRGCCC	59.57	58.82	93.94%	93.94%	33	33
RSV_A_MAIN_RSVAT01_492_1182	TGTAAAACGACGGCCAGTGGATTTGAYCTYAATCCATAAATYA	CAGGAAACAGCTATGACCTTGATCTTTGTTGAGTGTRTCA	59.77	56.57	72.73%	75.76%	33	33
RSV_A_MAIN_RSVAT01_5100_5781	TGTAAAACGACGGCCAGTCAACYCAAAYACAACCYAGC	CAGGAAACAGCTATGACCACTGCACTGCATGTTGATTG	58.36	59.84	90.91%	81.82%	33	33
RSV_A_MAIN_RSVAT01_533_1218	TGTAAAACGACGGCCAGTGCAAATCAATGTCACTAACACC	CAGGAAACAGCTATGACCGCTCCGTTGGATGGTRTATT	58.54	59.58	87.88%	87.88%	33	33
RSV_A_MAIN_RSVAT01_5435_6103	TGTAAAACGACGGCCAGTCWCCAAYACCACAGGAAATC	CAGGAAACAGCTATGACCTGCAGATCCAACACCTAACA	58.16	59.21	90.91%	90.91%	33	33
RSV_A_MAIN_RSVAT01_5934_6622	TGTAAAACGACGGCCAGTAGAATTGCAGTTGCTCATGC	CAGGAAACAGCTATGACCAGGGGATGTRTGYAGTTTCC	60.51	59.09	90.91%	90.91%	33	33
RSV_A_MAIN_RSVAT01_5974_6649	TGTAAAACGACGGCCAGTARTCGRGCCAGAAGAGAACT	CAGGAAACAGCTATGACCYCCTTCYTTTGTGTTGGTYG	59.49	61	93.94%	93.94%	33	33
RSV_A_MAIN_RSVAT01_6452_7131	TGTAAAACGACGGCCAGTTGCCTATAACAAATGATCAGAAAA	CAGGAAACAGCTATGACCGCATCAAATTCATCAGAGGG	59.15	59.56	90.91%	93.94%	33	33
RSV_A_MAIN_RSVAT01_6482_7182	TGTAAAACGACGGCCAGTTGTCCARCAATGTTCAAATAG	CAGGAAACAGCTATGACCCGRATAAATGCTAGRCTCTGRTT	56.45	60.1	93.94%	93.94%	33	33
RSV_A_MAIN_RSVAT01_6787_7459	TGTAAAACGACGGCCAGTCCAAGTGARGTAAATCTCTGC	CAGGAAACAGCTATGACCTCCAATGAYAGATGGGTTRTC	56.83	58.81	93.94%	93.94%	33	33
RSV_A_MAIN_RSVAT01_6810_7509	TGTAAAACGACGGCCAGTYRTTGACATATTCAACCCCAA	CAGGAAACAGCTATGACCTGAGATGGTTTATRKATGARAGTT	59.65	56.19	87.88%	87.88%	33	33
RSV_A_MAIN_RSVAT01_7340_8033	TGTAAAACGACGGCCAGTGYAARGATCAACTRAGTGGTATAAA	CAGGAAACAGCTATGACCTTGTTYTTCCTGTTGCTTTCA	57.15	59.9	93.94%	93.94%	33	33
RSV_A_MAIN_RSVAT01_7882_8537	TGTAAAACGACGGCCAGTAAMAATCAGCATGTGTTGCC	CAGGAAACAGCTATGACCAAACATTAGCAGAATTTCCAYT	60.58	56.12	93.94%	90.91%	33	33
RSV_A_MAIN_RSVAT01_8168_8868	TGTAAAACGACGGCCAGTTGCCAAAAATAATGATACTACCTGA	CAGGAAACAGCTATGACCTTGACATCACTDATTTCTATAGCTC	60.21	56.22	72.73%	69.70%	33	33
RSV_A_MAIN_RSVAT01_8605_9295	TGTAAAACGACGGCCAGTTTCAATGGTCCTTATCTCCAA	CAGGAAACAGCTATGACCRGTTGTCACAGTAATTCTTTTGAGT	58.54	57.97	81.82%	81.82%	33	33
RSV_A_MAIN_RSVAT01_8650_9337	TGTAAAACGACGGCCAGTAGACAAAATCCATTAATAGAACAYA	CAGGAAACAGCTATGACCTCTACTAAGGCTAATATCTTTCCA	56	55.01	87.88%	90.91%	33	33
RSV_A_MAIN_RSVAT01_9153_9843	TGTAAAACGACGGCCAGTAACACAGTATCGATCWARTGAGG	CAGGAAACAGCTATGACCGCAATTAAYTTTAACAGCATCCA	58.03	59.57	90.91%	87.88%	33	33
RSV_A_MAIN_RSVAT01_957_1657	TGTAAAACGACGGCCAGTGCAYACWCCCATAATATACAAG	CAGGAAACAGCTATGACCCYCCTGCTGCTAATTTRGTT	54.22	57.97	84.85%	84.85%	33	33
RSV_A_MAIN_RSVAT01_9587_10284	TGTAAAACGACGGCCAGTCAACATCACAGATGCTGCTAA	CAGGAAACAGCTATGACCTTCATTGAATTTGTTATCTCTTAAA	59	55.62	90.91%	90.91%	33	33
RSV_A_MAIN_RSVAT01_9609_10250	TGTAAAACGACGGCCAGTAAAGCTCAGAAAAATCTGCT	CAGGAAACAGCTATGACCAATACYCTTCTTGATTTRTCRCT	55.05	55.96	90.91%	87.88%	33	33
